# Supplementary material for: Genomic epidemiology of SARS-CoV-2 in a UK university identifies dynamics of transmission
Source: Nat Commun. 2022 Feb 8;13:751. doi: 10.1038/s41467-021-27942-w (PMC8826310; doi:10.1038/s41467-021-27942-w)
Supplement: Supplementary file 4 — Supplementary Data 1 [file 41467_2021_27942_MOESM4_ESM.xlsx]

## Sheet: ENA_accessions
id	ena_sample.secondary_accession	ena_run.secondary_accession
MILK-9F1801	ERS5210827	ERR4687822
QEUH-9F762F	ERS5210972	ERR4687967
QEUH-9F491A	ERS5211956	ERR4688440
QEUH-9F4929	ERS5211971	ERR4688455
QEUH-9F4974	ERS5211955	ERR4688439
QEUH-9F5973	ERS5211325	ERR4688320
QEUH-9F59A0	ERS5211330	ERR4688325
QEUH-9F6435	ERS5211400	ERR4688395
QEUH-9F9ECB	ERS5540499	ERR5076037
QEUH-9F7D1B	ERS5211149	ERR4688144
QEUH-9F8776	ERS5211410	ERR4688405
QEUH-9F9CB2	ERS5211124	ERR4688119
QEUH-9FAB87	ERS5212483	ERR4688967
QEUH-9FADDC	ERS5212578	ERR4689062
QEUH-A1E454	ERS5224707	ERR4698964
MILK-A05A30	ERS5223697	ERR4697954
QEUH-9FF8A9	ERS5223427	ERR4697684
QEUH-A008B3	ERS5223615	ERR4697872
QEUH-A0C055	ERS5224112	ERR4698369
QEUH-A017A6	ERS5540205	ERR5075743
MILK-A05FAA	ERS5223712	ERR4697969
MILK-A06A5D	ERS5223962	ERR4698219
MILK-A06A7B	ERS5223966	ERR4698223
MILK-A06A99	ERS5223940	ERR4698197
QEUH-A202EC	ERS5224819	ERR4699076
QEUH-A0AAD1	ERS5224044	ERR4698301
QEUH-A2139D	ERS5224727	ERR4698984
MILK-A06264	ERS5223868	ERR4698125
QEUH-A0B092	ERS5224029	ERR4698286
MILK-A17DE7	ERS5244891	ERR4758314
MILK-A17E02	ERS5246025	ERR4759452
QEUH-A005AD	ERS5217726	ERR4693566
CAMB-1B675E	ERS5216782	ERR4692625
CAMB-1B66F7	ERS5218747	ERR4694595
MILK-A1B74F	ERS5245731	ERR4759159
MILK-A1D1E5	ERS5245744	ERR4759173
MILK-A23A1E	ERS5333467	ERR4838217
MILK-A22A00	ERS5261109	ERR4779986
MILK-A22A2E	ERS5260730	ERR4779604
MILK-A229E5	ERS5261751	ERR4780637
MILK-A1D200	ERS5246447	ERR4759901
CAMC-A3F6A2	ERS5267589	ERR4786347
CAMC-A41E2D	ERS5267993	ERR4786751
QEUH-A33705	ERS5295301	ERR4806372
QEUH-A4D313	ERS5541327	ERR5076872
QEUH-A4D489	ERS5529763	ERR5065371
QEUH-A4B078	ERS5334422	ERR4839163
QEUH-A49B88	ERS5245136	ERR4758562
ALDP-A2F97F	ERS5225338	ERR4699595
MILK-A44C02	ERS5249581	ERR4763367
QEUH-A492CF	ERS5245713	ERR4759140
QEUH-A4B069	ERS5334155	ERR4838897
MILK-A45023	ERS5249804	ERR4763590
MILK-A45041	ERS5249802	ERR4763588
MILK-A457B5	ERS5249572	ERR4763358
MILK-A44DD2	ERS5249693	ERR4763479
MILK-A45A43	ERS5249696	ERR4763482
MILK-A47F60	ERS5250045	ERR4763831
MILK-A45F26	ERS5249659	ERR4763445
MILK-A45D59	ERS5249571	ERR4763357
MILK-A461F2	ERS5249794	ERR4763580
MILK-A459FB	ERS5249690	ERR4763476
MILK-A45A61	ERS5249668	ERR4763454
MILK-A47F8E	ERS5250023	ERR4763809
MILK-A4620E	ERS5249793	ERR4763579
MILK-A46F34	ERS5249859	ERR4763645
MILK-A44E48	ERS5249685	ERR4763471
MILK-A45858	ERS5249604	ERR4763390
MILK-A47012	ERS5249885	ERR4763671
MILK-A44E0C	ERS5249670	ERR4763456
MILK-A45032	ERS5249801	ERR4763587
MILK-A45F35	ERS5249657	ERR4763443
MILK-A45F53	ERS5249658	ERR4763444
MILK-A4607D	ERS5249712	ERR4763498
MILK-A44E75	ERS5249691	ERR4763477
CAMB-1B69D0	ERS5217851	ERR4693697
CAMB-1B6958	ERS5246221	ERR4759648
ALDP-A51D0F	ERS5243214	ERR4708275
CAMC-A41151	ERS5267945	ERR4786703
ALDP-A51060	ERS5242953	ERR4708014
QEUH-A4D252	ERS5244966	ERR4758389
CAMC-A58421	ERS5250432	ERR4764218
CAMC-A58922	ERS5250641	ERR4764427
CAMC-A59208	ERS5250444	ERR4764230
MILK-A6AD30	ERS5268584	ERR4787342
MILK-A6AEC4	ERS5268584	ERR4787342
CAMC-A590C2	ERS5268584	ERR4787342
CAMC-A596C0	ERS5268584	ERR4787342
CAMC-A59657	ERS5268610	ERR4787368
ALDP-A67595	ERS5250695	ERR4764481
NORW-F05F5	ERS5250673	ERR4764459
MILK-A6B0DC	ERS5268158	ERR4786916
CAMC-A666A2	ERS5315108	ERR4826005
CAMC-A65DDB	ERS5334120	ERR4838867
CAMC-A6538E	ERS5334120	ERR4838867
CAMC-A65CFC	ERS5334120	ERR4838867
CAMC-A6548B	ERS5218232	ERR4694067
CAMC-A65D62	ERS5268517	ERR4787275
CAMC-A65D53	ERS5295876	ERR4806961
CAMC-A653AC	ERS5334120	ERR4838867
CAMC-A65F6C	ERS5268396	ERR4787154
CAMC-A65D71	ERS5333678	ERR4838426
CAMC-A65DCC	ERS5268413	ERR4787171
CAMC-A6651E	ERS5334853	ERR4839585
CAMC-A653BB	ERS5333780	ERR4838528
CAMB-1B6BDA	ERS5268194	ERR4786952
CAMB-1B6D7A	ERS5333291	ERR4838038
QEUH-A7886B	ERS5334447	ERR4839188
QEUH-A6222A	ERS5334200	ERR4838943
CAMB-1B6D10	ERS5296028	ERR4807119
MILK-A7DAAC	ERS5268196	ERR4786954
MILK-A7986A	ERS5261506	ERR4780387
MILK-A7CDC2	ERS5260210	ERR4779077
CAMC-A810FE	ERS5538886	ERR5074417
QEUH-A763E4	ERS6063668	ERR5515647
CAMB-1B85BC	ERS5261213	ERR4780090
CAMB-1B7F64	ERS5270216	ERR4788970
CAMB-1B7EC1	ERS5269716	ERR4788474
CAMB-1B8534	ERS5270163	ERR4788917
CAMB-1B7E85	ERS5273648	ERR4792644
CAMB-1B7DC4	ERS5296072	ERR4807161
CAMB-1B7D88	ERS5332824	ERR4837576
CAMB-1B7D6A	ERS5334989	ERR4839723
CAMB-1B7D4C	ERS5333862	ERR4838608
CAMB-1B7D00	ERS5333606	ERR4838356
CAMB-1B7FCE	ERS5334110	ERR4838852
CAMB-1B7F82	ERS5333860	ERR4838605
CAMB-1B7F28	ERS5332924	ERR4837676
CAMB-1B7F0A	ERS5335118	ERR4839852
CAMB-1B7E67	ERS5333305	ERR4838053
CAMB-1B7E2B	ERS5333695	ERR4838444
CAMB-1B8516	ERS5334311	ERR4839055
CAMB-1B7D2E	ERS5332876	ERR4837627
CAMB-1B84FB	ERS5333351	ERR4838101
CAMB-1B7DA6	ERS5333338	ERR4838087
CAMB-1B7EA3	ERS5330914	ERR4837400
CAMB-1B8570	ERS5334242	ERR4838984
CAMB-1B8552	ERS5334410	ERR4839152
CAMB-1B7FA0	ERS5333881	ERR4838627
CAMB-1B7E49	ERS5334217	ERR4838960
CAMB-1B7E0D	ERS5334251	ERR4838993
CAMB-1B859E	ERS5334032	ERR4838777
CAMC-A810A3	ERS5334939	ERR4839672
NORW-F0C4B	ERS5334404	ERR4839146
ALDP-A6D91B	ERS5333369	ERR4838118
CAMB-1B8543	ERS5332859	ERR4837611
CAMB-1B85CB	ERS5334837	ERR4839570
CAMB-1B85AD	ERS5333805	ERR4838550
CAMB-1B7DB5	ERS5273828	ERR4792824
CAMB-1B7E76	ERS5245663	ERR4759091
CAMB-1B7CF4	ERS5269344	ERR4788102
CAMB-1B7E1C	ERS5334558	ERR4839299
CAMB-1B7DF1	ERS5332973	ERR4837725
CAMB-1B8561	ERS5333942	ERR4838686
CAMB-1B8525	ERS5332747	ERR4837499
CAMB-1B7D97	ERS5333395	ERR4838143
CAMB-1B7D79	ERS5334823	ERR4839556
CAMB-1B7D5B	ERS5334722	ERR4839455
CAMB-1B7EB2	ERS5333154	ERR4837902
CAMB-1B7E94	ERS5333149	ERR4837896
CAMB-1B858F	ERS5333144	ERR4837892
CAMB-1B7E58	ERS5334119	ERR4838862
CAMB-1B7E3A	ERS5332922	ERR4837674
CAMB-1B8507	ERS5333924	ERR4838671
CAMB-1B7ED0	ERS5334356	ERR4839100
CAMB-1B7D3D	ERS5334515	ERR4839256
CAMB-1B7DD3	ERS5334490	ERR4839231
CAMB-1B7D1F	ERS5334306	ERR4839050
CAMB-1B7016	ERS5333601	ERR4838350
MILK-A7BF18	ERS5334835	ERR4839568
MILK-A79FED	ERS5335049	ERR4839783
MILK-A7BA9F	ERS5334508	ERR4839249
ALDP-A6DD6A	ERS5333628	ERR4838377
MILK-A7B543	ERS5334790	ERR4839523
MILK-A7B9B0	ERS5334967	ERR4839700
CAMB-1B8437	ERS5271011	ERR4789765
CAMB-1B8419	ERS5269873	ERR4788627
CAMB-1B83FE	ERS5270877	ERR4789631
CAMB-1B83B2	ERS5270552	ERR4789306
CAMB-1B80F7	ERS5270821	ERR4789575
CAMB-1B7F91	ERS5270869	ERR4789623
CAMB-1B83D0	ERS5333745	ERR4838493
CAMB-1B80D9	ERS5333457	ERR4838207
CAMB-1B809D	ERS5333987	ERR4838731
CAMB-1B807F	ERS5330912	ERR4868347
CAMB-1B7F19	ERS5332992	ERR4837745
CAMB-1B8051	ERS5332831	ERR4837583
CAMB-1B8015	ERS5334325	ERR4839069
CAMB-1B7FFB	ERS5333046	ERR4837798
CAMB-1B7FDD	ERS5334804	ERR4839537
CAMB-1B7FBF	ERS5334406	ERR4839148
CAMB-1B7F55	ERS5333527	ERR4838276
CAMB-1B7F37	ERS5333435	ERR4838183
CAMB-1B80BB	ERS5334766	ERR4839499
CAMB-1B8033	ERS5334091	ERR4838836
CAMB-1B6FFC	ERS5333399	ERR4838149
MILK-A8EF30	ERS5333670	ERR4838418
CAMB-1B84DD	ERS5334940	ERR4839673
CAMB-1B8455	ERS5334887	ERR4839620
CAMB-1B8491	ERS5335086	ERR4839820
CAMB-1B6ED1	ERS5334501	ERR4839242
MILK-A913E3	ERS5332779	ERR4837532
MILK-A9142C	ERS5371213	ERR4868423
CAMB-1B731D	ERS5333176	ERR4837924
CAMB-1B7CD6	ERS5335047	ERR4839781
CAMB-1B7CB8	ERS5333906	ERR4838652
ALDP-A93A46	ERS5334704	ERR4839437
MILK-A919C3	ERS6039564	ERR5494735
CAMB-1B8130	ERS6045387	ERR5496925
CAMB-1B8446	ERS5333388	ERR4838138
CAMB-1B8428	ERS5536656	ERR5072168
CAMB-1B83EF	ERS5540198	ERR5075738
CAMB-1B81D6	ERS5274500	ERR4793496
CAMB-1B833A	ERS5534255	ERR5088607
CAMB-1B8482	ERS5333010	ERR4837762
CAMB-1B82D3	ERS5333025	ERR4837777
CAMB-1B815E	ERS5334493	ERR4839232
CAMB-1B8297	ERS5334321	ERR4839065
CAMB-1B8279	ERS5334691	ERR4839424
CAMB-1B823D	ERS5335015	ERR4839747
CAMB-1B821F	ERS5334733	ERR4839465
CAMB-1B83A3	ERS5335043	ERR4839778
CAMB-1B81F4	ERS5333186	ERR4837932
CAMB-1B8385	ERS5333297	ERR4838045
CAMB-1B84EC	ERS5334446	ERR4839189
CAMB-1B81B8	ERS5334556	ERR4839296
CAMB-1B8349	ERS5334430	ERR4839171
CAMB-1B819A	ERS5333329	ERR4838077
CAMB-1B84A0	ERS5333476	ERR4838225
CAMB-1B82F1	ERS5333513	ERR4838261
CAMB-1B830D	ERS5334760	ERR4839493
MILK-AC7733	ERS5333820	ERR4838565
CAMB-1B83C1	ERS5334185	ERR4838928
CAMB-1B82B5	ERS5334390	ERR4839134
CAMB-1B8376	ERS5334591	ERR4839327
CAMB-1B84CE	ERS5334743	ERR4839475
CAMB-1B832B	ERS5332931	ERR4837681
CAMB-1B817C	ERS5315484	ERR4826381
CAMB-1B7C9A	ERS5333718	ERR4838467
CAMB-1B82C4	ERS5334266	ERR4839009
CAMB-1B840A	ERS5333494	ERR4838244
CAMB-1B8394	ERS5333023	ERR4837775
CAMB-1B8358	ERS5335075	ERR4839808
CAMB-1B8367	ERS5335065	ERR4839799
CAMB-1B831C	ERS5529371	ERR5064978
CAMB-1B8464	ERS5332869	ERR4837621
MILK-AC7618	ERS5333133	ERR4837881
QEUH-A9F50D	ERS5334941	ERR4839674
QEUH-AAC78F	ERS5334470	ERR4839212
MILK-ACE796	ERS5334814	ERR4839548
MILK-ACD041	ERS5334376	ERR4839120
MILK-AB8E6D	ERS5335034	ERR4839768
MILK-ACDE38	ERS5315542	ERR4826439
CAMC-AAF546	ERS5274671	ERR4793667
MILK-B14E8C	ERS5536945	ERR5072459
MILK-ACE013	ERS5316308	ERR4827205
MILK-ACFEEB	ERS5326588	ERR4834020
CAMB-1B7CE5	ERS5314235	ERR4825132
ALDP-AA1571	ERS5315321	ERR4826218
MILK-B14772	ERS5343443	ERR4848041
CAMB-1B826A	ERS5371258	ERR4868466
CAMB-1B822E	ERS5315279	ERR4826176
CAMB-1B82A6	ERS5528076	ERR5063682
CAMB-1B8288	ERS5534849	ERR5070372
CAMB-1B824C	ERS5291205	ERR4802824
CAMB-1B81E5	ERS5372308	ERR4869541
CAMC-AB13DE	ERS5334388	ERR4839133
CAMC-AB1408	ERS5333863	ERR4838609
CAMC-AAF968	ERS5334011	ERR4838757
CAMC-AB13FC	ERS5332858	ERR4837610
QEUH-AD1B2B	ERS5334169	ERR4838912
CAMC-AB13ED	ERS5334956	ERR4839689
CAMB-1B7CA9	ERS5314382	ERR4825279
CAMB-1B7CC7	ERS5314365	ERR4825262
CAMC-AB13CF	ERS5314560	ERR4825457
CAMC-AAF9A4	ERS5314366	ERR4825263
CAMB-1B81C7	ERS5327243	ERR4834675
CAMB-1B81A9	ERS5314381	ERR4825278
CAMB-1B818B	ERS5534540	ERR5070064
CAMB-1B816D	ERS5540492	ERR5076030
CAMB-1B814F	ERS5314367	ERR4825264
CAMB-1B8121	ERS5314229	ERR4825126
CAMB-1B80CA	ERS5332751	ERR4837505
CAMB-1B80AC	ERS5334686	ERR4839419
CAMB-1B808E	ERS5333581	ERR4838331
CAMB-1B8060	ERS5334914	ERR4839646
CAMB-1B8024	ERS5334585	ERR4839323
CAMB-1B8042	ERS5330949	ERR4837434
QEUH-AD07EC	ERS5332770	ERR4837524
CAMB-1B77B7	ERS5333361	ERR4838110
CAMC-AEAF7E	ERS5334635	ERR4839368
CAMC-AEADB0	ERS5334498	ERR4839239
CAMB-1B8701	ERS5333336	ERR4838085
CAMB-1B7BBB	ERS5333215	ERR4837963
CAMB-1B91B7	ERS5327057	ERR4834489
CAMB-1B91F3	ERS5334186	ERR4838930
CAMB-1B924B	ERS5327548	ERR4834980
CAMC-AEAE53	ERS5327492	ERR4834924
QEUH-AD0236	ERS5371546	ERR4892172
CAMC-AEAEAE	ERS5333875	ERR4838621
CAMB-1B91D5	ERS5544438	ERR5079973
CAMC-AEAE62	ERS5541049	ERR5076592
CAMB-1B916C	ERS5536472	ERR5071987
CAMB-1B914E	ERS5327464	ERR4834896
CAMB-1B9102	ERS5326873	ERR4834305
CAMB-1B90E7	ERS5327498	ERR4834930
CAMB-1B90C9	ERS5543762	ERR5079308
CAMB-1B90AB	ERS5327500	ERR4834932
QEUH-AD5AFD	ERS5538628	ERR5074155
CAMB-1B9120	ERS5533416	ERR5068951
CAMB-1B86E6	ERS5545371	ERR5080909
CAMB-1B91E4	ERS5526353	ERR5061942
CAMB-1B920F	ERS5534315	ERR5069833
CAMB-1B9005	ERS5543703	ERR5079248
CAMB-1B8FEB	ERS5326731	ERR4834163
CAMB-1B91C6	ERS5536115	ERR5071627
CAMB-1B923C	ERS5371838	ERR4869067
CAMB-1B921E	ERS5529619	ERR5065226
CAMB-1B8FCD	ERS5540647	ERR5076187
CAMB-1B9199	ERS5528992	ERR5064597
CAMB-1B917B	ERS5529356	ERR5064961
CAMB-1B915D	ERS5526687	ERR5062279
CAMB-1B913F	ERS5524645	ERR5060572
CAMB-1B9111	ERS5533130	ERR5068667
CAMB-1B90D8	ERS5546938	ERR5082498
CAMB-1B90BA	ERS5539978	ERR5075516
CAMB-1B909C	ERS5533910	ERR5069446
CAMB-1B907E	ERS5533215	ERR5068754
CAMB-1B9050	ERS5543139	ERR5078690
CAMB-1B9032	ERS5525109	ERR5060836
CAMB-1B9014	ERS5540557	ERR5076096
CAMB-1B8FFA	ERS5536738	ERR5072252
CAMB-1B8FDC	ERS5527046	ERR5062639
CAMB-1B8FBE	ERS5540002	ERR5075541
CAMB-1B91A8	ERS5544351	ERR5079892
CAMB-1B918A	ERS5533382	ERR5068920
CAMB-1B90F6	ERS5543547	ERR5079090
CAMB-1B8886	ERS5538415	ERR5073941
CAMB-1B922D	ERS5529520	ERR5065125
CAMB-1B9041	ERS5534515	ERR5070039
CAMB-1B9023	ERS5540343	ERR5075885
CAMB-1B908D	ERS5532489	ERR5068026
CAMB-1B906F	ERS5535861	ERR5071371
CAMB-1B8938	ERS5371181	ERR4868395
CAMC-B0B125	ERS5533397	ERR5068938
CAMC-B09594	ERS5538283	ERR5073809
CAMC-B0AF1D	ERS5525766	ERR5061351
CAMC-B09303	ERS5529368	ERR5064974
CAMC-B095A3	ERS5525620	ERR5061209
CAMC-B095B2	ERS5372169	ERR4869402
CAMC-B0AE7A	ERS5343949	ERR4848548
CAMC-B08C36	ERS5433912	ERR4909930
CAMC-B08CFA	ERS5344117	ERR4848716
CAMC-B0CDA8	ERS5343665	ERR4848264
CAMC-B0950D	ERS5433938	ERR4909956
CAMC-B08F79	ERS5433910	ERR4909928
CAMC-B09242	ERS5344119	ERR4848718
CAMC-B0AF0E	ERS5343809	ERR4848408
CAMC-B0AC25	ERS5343893	ERR4848492
CAMC-B0B055	ERS5344108	ERR4848707
CAMC-B09163	ERS5433922	ERR4909940
CAMC-B0B723	ERS5433757	ERR4909775
CAMC-B0986E	ERS5343663	ERR4848262
CAMC-B0AF4A	ERS5344121	ERR4848720
CAMC-B0CDC6	ERS5344000	ERR4848599
CAMC-B09233	ERS5344095	ERR4848694
CAMC-B09251	ERS5433943	ERR4909961
CAMC-B092F7	ERS5344195	ERR4848794
CAMC-B0951C	ERS5433869	ERR4909887
CAMC-B0953A	ERS5344003	ERR4848602
CAMC-B09549	ERS5344087	ERR4848686
CAMC-B0ABEC	ERS5343667	ERR4848266
CAMC-B0AF3B	ERS5343639	ERR4848238
CAMC-B0B732	ERS5343641	ERR4848240
CAMC-B0952B	ERS5433918	ERR4909936
CAMC-B099E3	ERS5433924	ERR4909942
CAMC-B0AE3E	ERS5433914	ERR4909932
CAMC-B0AE6B	ERS5344016	ERR4848615
CAMC-B095C1	ERS5344005	ERR4848604
CAMC-B08C27	ERS5344191	ERR4848790
CAMC-B08D06	ERS5433916	ERR4909934
CAMC-B0AB19	ERS5433738	ERR4909756
CAMC-B0AE5C	ERS5344180	ERR4848779
CAMC-B0B064	ERS5344127	ERR4848726
CAMB-1BA07D	ERS5433940	ERR4909958
CAMB-1B9DB3	ERS5343807	ERR4848406
CAMB-1B9DD1	ERS5343891	ERR4848490
CAMB-1B9D77	ERS5344048	ERR4848647
CAMB-1B9D95	ERS5344125	ERR4848724
CAMC-B0B143	ERS5344096	ERR4848695
CAMB-1BA09B	ERS5370136	ERR4867364
CAMC-B0CE1E	ERS5372149	ERR4869380
CAMB-1B8B6F	ERS5371151	ERR4868364
NORW-F3880	ERS5372078	ERR4869309
NORW-F39BA	ERS5370257	ERR4867477
CAMC-B09AE0	ERS5343947	ERR4848546
CAMC-B09AA4	ERS5370820	ERR4868035
CAMC-B099A7	ERS5344085	ERR4848684
CAMC-B08225	ERS5370398	ERR4867615
CAMC-B078AC	ERS5333972	ERR4838717
CAMC-B09A77	ERS5333228	ERR4837975
CAMC-B08243	ERS5452410	ERR4921307
CAMC-B09AD1	ERS5434011	ERR4910029
CAMC-B09C26	ERS5433736	ERR4909754
CAMC-B09B56	ERS5344151	ERR4848750
CAMC-B08234	ERS5343858	ERR4848457
CAMC-B09B65	ERS5433732	ERR4909750
CAMB-1B8D3C	ERS5344149	ERR4848748
CAMC-B227CC	ERS5433964	ERR4909982
CAMC-B22823	ERS5433870	ERR4909888
CAMC-B22225	ERS5433982	ERR4910000
CAMC-B1FF33	ERS5344153	ERR4848752
CAMC-B22243	ERS5433961	ERR4909979
CAMC-B21C82	ERS5371307	ERR4868514
CAMC-B21CA0	ERS5357143	ERR4860520
CAMC-B21CBF	ERS5357145	ERR4860522
CAMC-B21CCE	ERS5357945	ERR4861322
CAMC-B21CDD	ERS5356661	ERR4860038
CAMC-B222BC	ERS5357939	ERR4861316
CAMC-B21AE2	ERS5357128	ERR4860505
CAMC-B222AD	ERS5357098	ERR4860475
CAMC-B1FF06	ERS5357134	ERR4860511
CAMC-B227EA	ERS5357136	ERR4860513
CAMC-B21B94	ERS5357124	ERR4860501
CAMC-B21BA3	ERS5357941	ERR4861318
CAMC-B21C64	ERS5356851	ERR4860228
CAMC-B21C91	ERS5357943	ERR4861320
CAMC-B21BC1	ERS5356664	ERR4860041
CAMC-B1FF24	ERS5357149	ERR4860526
CAMC-B22234	ERS5357157	ERR4860534
MILK-B3B089	ERS5357138	ERR4860515
CAMC-B21CEC	ERS5357100	ERR4860477
CAMC-B21B76	ERS5357132	ERR4860509
CAMC-B21B85	ERS5357130	ERR4860507
CAMC-B227DB	ERS5356666	ERR4860043
CAMC-B1FF42	ERS5357922	ERR4861299
CAMC-B22911	ERS5527185	ERR5062776
CAMB-1B8C7B	ERS5357102	ERR4860479
CAMB-1B8CC6	ERS5357094	ERR4860471
CAMC-B21718	ERS5357096	ERR4860473
CAMC-B23048	ERS5357151	ERR4860528
MILK-B3D00F	ERS5356668	ERR4860045
MILK-B3D02D	ERS5356944	ERR4860321
CAMC-B1FE72	ERS5370014	ERR4867244
CAMC-B23109	ERS5371942	ERR4869172
CAMC-B217BE	ERS5356904	ERR4860281
CAMC-B233A9	ERS5417797	ERR4891614
CAMC-B23312	ERS5529964	ERR5065572
CAMC-B20D08	ERS5543351	ERR5078900
QEUH-B13DEA	ERS5356511	ERR4859888
MILK-B3AA13	ERS5369696	ERR4866943
MILK-B3CFE5	ERS5356879	ERR4860256
CAMC-B22CBE	ERS5417609	ERR4891423
CAMC-B20EC9	ERS5357179	ERR4860556
CAMC-B21772	ERS5356583	ERR4859960
CAMC-B2297B	ERS5345922	ERR4850525
CAMC-B22F79	ERS5528377	ERR5063980
CAMC-B22D06	ERS5545760	ERR5081305
CAMC-B22D51	ERS5357007	ERR4860384
CAMC-B20EAB	ERS5356557	ERR4859934
CAMC-B2242F	ERS5356902	ERR4860279
CAMC-B23163	ERS5356857	ERR4860234
CAMC-B2243E	ERS5357142	ERR4860519
CAMC-B1FE63	ERS5357003	ERR4860380
CAMC-B1FCA5	ERS5357005	ERR4860382
CAMC-B20F20	ERS5356553	ERR4859930
CAMC-B1FC96	ERS5357887	ERR4861264
CAMC-B21569	ERS5371869	ERR4869098
CAMC-B22D33	ERS5357885	ERR4861262
CAMC-B2302A	ERS5356513	ERR4859890
CAMC-B22D42	ERS5356569	ERR4859946
CAMC-B1FB8A	ERS5356770	ERR4860147
CAMC-B1FBC6	ERS5356587	ERR4859964
CAMC-B2301B	ERS5356834	ERR4860211
CAMC-B2296C	ERS5357030	ERR4860407
CAMC-B23118	ERS5416594	ERR4890375
CAMC-B20A2F	ERS5357036	ERR4860413
CAMC-B20A3E	ERS5356672	ERR4860049
CAMC-B20C29	ERS5356692	ERR4860069
CAMC-B20DAE	ERS5419075	ERR4892927
CAMC-B20DCC	ERS5356855	ERR4860232
CAMC-B20E41	ERS5371023	ERR4868236
CAMC-B20E50	ERS5356743	ERR4860120
CAMC-B20E6F	ERS5356745	ERR4860122
CAMC-B20EBA	ERS5356625	ERR4860002
CAMC-B21709	ERS5356797	ERR4860174
CAMC-B22CFA	ERS5356799	ERR4860176
CAMC-B22D24	ERS5356823	ERR4860200
CAMC-B22FF1	ERS5356831	ERR4860208
CAMC-B2300C	ERS5356821	ERR4860198
CAMC-B23127	ERS5356555	ERR4859932
CAMC-B221CE	ERS5356905	ERR4860282
CAMC-B221DD	ERS5357011	ERR4860388
CAMC-B226DE	ERS5357050	ERR4860427
CAMC-B23172	ERS5416795	ERR4890584
CAMC-B209AA	ERS5417160	ERR4890962
CAMC-B20E05	ERS5369571	ERR4866821
CAMC-B22999	ERS5358173	ERR4861550
CAMC-B22CDC	ERS5356852	ERR4860229
CAMC-B22CEB	ERS5356948	ERR4860325
CAMC-B22D15	ERS5371995	ERR4869226
CAMC-B23145	ERS5356765	ERR4860142
CAMC-B1FBB7	ERS5356829	ERR4860206
CAMC-B1FCC3	ERS5357180	ERR4860557
CAMC-B1FCE1	ERS5357026	ERR4860403
CAMC-B1FECD	ERS5357013	ERR4860390
CAMC-B232D9	ERS5357033	ERR4860410
CAMC-B232E8	ERS5370878	ERR4868091
CAMC-B1FEBE	ERS5356670	ERR4860047
CAMC-B20E7E	ERS5356567	ERR4859944
CAMC-B22207	ERS5356565	ERR4859942
CAMC-B20DEA	ERS5356510	ERR4859887
CAMC-B20DF9	ERS5357175	ERR4860552
CAMB-1B9EB0	ERS5357176	ERR4860553
CAMB-1B9EDE	ERS5356509	ERR4859886
CAMB-1B9E1A	ERS5356835	ERR4860212
CAMB-1B9E56	ERS5358174	ERR4861551
CAMB-1B9E74	ERS5356803	ERR4860180
CAMB-1B9E92	ERS5356801	ERR4860178
CAMB-1BA0C8	ERS5370249	ERR4867469
CAMB-1BA0E6	ERS5371442	ERR4868650
CAMC-B20A4D	ERS5370405	ERR4867622
CAMC-B22173	ERS5372298	ERR4869531
CAMC-B231EB	ERS5371199	ERR4868410
CAMC-B231DC	ERS5371757	ERR4868984
CAMC-B20209	ERS5371760	ERR4868988
CAMC-B215E1	ERS5370489	ERR4867705
CAMC-B217EB	ERS5356769	ERR4860146
CAMC-B21F89	ERS5356856	ERR4860233
CAMC-B21639	ERS5418313	ERR4892149
CAMC-B21217	ERS5417042	ERR4890838
CAMC-B20FB7	ERS5356698	ERR4860075
CAMC-B22F4C	ERS5357045	ERR4860422
CAMC-B231FA	ERS5357074	ERR4860451
CAMC-B23206	ERS5357075	ERR4860452
CAMC-B217DC	ERS5357042	ERR4860419
CAMC-B221EC	ERS5356684	ERR4860061
CAMC-B22EE5	ERS5356928	ERR4860305
CAMC-B21824	ERS5357118	ERR4860495
CAMC-B21833	ERS5419257	ERR4893081
CAMC-B21F98	ERS5417214	ERR4891020
CAMC-B20218	ERS5357047	ERR4860424
CAMC-B21657	ERS5356860	ERR4860237
CAMC-B22629	ERS5357120	ERR4860497
CAMC-B22EF4	ERS5357070	ERR4860447
CAMC-B211A1	ERS5357068	ERR4860445
CAMC-B21842	ERS5357076	ERR4860453
CAMC-B211B0	ERS5356700	ERR4860077
CAMC-B217CD	ERS5357024	ERR4860401
CAMC-B22F2E	ERS5356914	ERR4860291
CAMC-B22F3D	ERS5357122	ERR4860499
MILK-B5502F	ERS5356705	ERR4860082
CAMC-B20FC6	ERS5357049	ERR4860426
CAMB-1BA0AA	ERS5356686	ERR4860063
CAMB-1B9F44	ERS5357066	ERR4860443
CAMB-1BA06E	ERS5357140	ERR4860517
CAMB-1B9FAE	ERS5357112	ERR4860489
CAMB-1B9FCC	ERS5386324	ERR4876057
CAMB-1BA004	ERS5356926	ERR4860303
CAMB-1BA022	ERS5370347	ERR4867565
CAMB-1BA040	ERS5371055	ERR4868268
CAMB-1B9F26	ERS5372132	ERR4869364
CAMB-1B9F62	ERS5370702	ERR4893112
CAMB-1B9FEA	ERS5371003	ERR4868216
CAMC-B20227	ERS5369559	ERR4866787
CAMB-1BA08C	ERS5371563	ERR4868763
CAMB-1B9F80	ERS5371644	ERR4868845
CAMB-1B930C	ERS5370258	ERR4867478
CAMB-1B9375	ERS5370695	ERR4867913
CAMB-1BA0D7	ERS5370596	ERR4867814
CAMB-1BA0B9	ERS5356702	ERR4860079
MILK-B5503E	ERS5371005	ERR4868217
CAMB-1B9EED	ERS5370773	ERR4867990
CAMB-1B9DFF	ERS5371010	ERR4868222
CAMB-1B9E83	ERS5370430	ERR4867647
CAMB-1B9EA1	ERS5419548	ERR4893385
CAMB-1B9ECF	ERS5416674	ERR4890459
CAMB-1B9F08	ERS5386332	ERR4876065
CAMB-1B9DC2	ERS5370356	ERR4867570
CAMB-1B9DE0	ERS5371796	ERR4869024
CAMB-1B9E29	ERS5370867	ERR4868081
CAMB-1B9E65	ERS5371911	ERR4869140
CAMB-1B9339	ERS5371480	ERR4868682
CAMC-B36965	ERS5371295	ERR4868502
CAMC-B33625	ERS5372047	ERR4869279
CAMC-B32741	ERS5370066	ERR4867296
CAMC-B340DB	ERS5370967	ERR4868180
CAMC-B3673E	ERS5372375	ERR4869610
CAMC-B32BCD	ERS5369816	ERR4867057
CAMC-B362A6	ERS5359063	ERR4862440
CAMC-B356D8	ERS5384782	ERR4874515
CAMC-B360AC	ERS5384943	ERR4874676
CAMC-B36428	ERS5384357	ERR4874090
CAMC-B364BF	ERS5358903	ERR4862280
CAMC-B333A6	ERS5384648	ERR4874381
CAMC-B33F84	ERS5359013	ERR4862390
CAMC-B369B0	ERS5384553	ERR4874286
CAMC-B340EA	ERS5358922	ERR4862299
CAMC-B32FD0	ERS5358796	ERR4862173
CAMC-B33397	ERS5358798	ERR4862175
CAMC-B33DF3	ERS5384950	ERR4874683
CAMC-B3492B	ERS5384966	ERR4874699
CAMC-B34994	ERS5359043	ERR4862420
CAMC-B33E2D	ERS5384374	ERR4874107
NORW-F6A96	ERS5384763	ERR4874496
CAMC-B32529	ERS5384952	ERR4874685
CAMC-B328C6	ERS5384913	ERR4874646
CAMC-B328E4	ERS5384521	ERR4874254
CAMC-B3291E	ERS5384527	ERR4874260
CAMC-B33EB4	ERS5384915	ERR4874648
CAMC-B3573F	ERS5371645	ERR4868847
CAMC-B3574E	ERS5384888	ERR4874621
CAMC-B3578A	ERS5384378	ERR4874111
CAMC-B36956	ERS5384381	ERR4874114
CAMC-B325B0	ERS5384376	ERR4874109
CAMC-B33FDF	ERS5384781	ERR4874514
CAMB-1BA0F5	ERS5384611	ERR4874344
CAMC-B33634	ERS5384605	ERR4874338
CAMC-B33DB7	ERS5384602	ERR4874335
CAMC-B33F75	ERS5359055	ERR4862432
CAMC-B3491C	ERS5384869	ERR4874602
CAMC-B36437	ERS5384337	ERR4874070
CAMC-B36446	ERS5418422	ERR4892257
CAMC-B3672F	ERS5384784	ERR4874517
CAMC-B36868	ERS5384911	ERR4874644
MILK-B56747	ERS5384964	ERR4874697
CAMC-B361E5	ERS5384523	ERR4874256
CAMC-B34ADD	ERS5358813	ERR4862190
CAMB-1B9D86	ERS5358792	ERR4862169
CAMB-1B9CE3	ERS5358901	ERR4862278
CAMB-1B9D0E	ERS5359061	ERR4862438
CAMB-1B9D2C	ERS5387082	ERR4876767
CAMB-1B9D68	ERS5358954	ERR4862331
CAMC-B34AEC	ERS5384601	ERR4874334
CAMB-1B9D4A	ERS5371800	ERR4869028
CAMB-1B9DA4	ERS5371138	ERR4868354
CAMC-B3481F	ERS5371655	ERR4868856
CAMC-B345CD	ERS5370134	ERR4867363
CAMC-B33C9C	ERS5370032	ERR4867263
CAMB-1BA110	ERS5420114	ERR4893968
CAMC-B33CAB	ERS5418300	ERR4892135
CAMC-B33C7E	ERS5369858	ERR4867092
CAMC-B345DC	ERS5384462	ERR4874195
CAMC-B3483D	ERS5384367	ERR4874100
CAMC-B3482E	ERS5384749	ERR4874482
CAMB-1B9FDB	ERS5418598	ERR4892441
CAMB-1B9FF9	ERS5384733	ERR4874466
CAMB-1BA013	ERS5384735	ERR4874468
CAMB-1BA031	ERS5384365	ERR4874098
CAMB-1BA05F	ERS5384466	ERR4874199
CAMB-1B9EFC	ERS5384464	ERR4874197
CAMB-1B9F35	ERS5417943	ERR4891766
CAMB-1B9F9F	ERS5371121	ERR4868335
CAMB-1B9CB6	ERS5370828	ERR4868042
CAMB-1B9CD4	ERS5370474	ERR4867692
CAMB-1B9D1D	ERS5371864	ERR4869093
CAMB-1B9D3B	ERS5370803	ERR4868018
CAMB-1BA101	ERS5369702	ERR4866948
CAMB-1B9F71	ERS5370959	ERR4868171
CAMB-1B9CF2	ERS5372237	ERR4869469
CAMB-1BA12F	ERS5372397	ERR4869632
ALDP-B5E0EA	ERS5369944	ERR4867175
CAMB-1B9ACB	ERS5370213	ERR4867435
CAMC-B51524	ERS5371754	ERR4868956
CAMC-B5164F	ERS5370559	ERR4867777
CAMC-B516A9	ERS5370523	ERR4867740
CAMC-B51DB3	ERS5372174	ERR4869406
CAMC-B543AF	ERS5526752	ERR5062341
CAMC-B543DC	ERS5526754	ERR5062343
CAMC-B53249	ERS5386606	ERR4876339
CAMC-B513FD	ERS5386663	ERR4876396
CAMC-B51409	ERS5386681	ERR4876414
CAMC-B53953	ERS5386450	ERR4876183
CAMC-B53962	ERS5387311	ERR4876996
CAMC-B53786	ERS5387284	ERR4876969
CAMC-B546E2	ERS5386240	ERR4875973
CAMC-B51F53	ERS5386546	ERR4876279
CAMC-B51F9F	ERS5386549	ERR4876282
CAMC-B53795	ERS5387382	ERR4877067
CAMC-B53856	ERS5387381	ERR4877066
CAMC-B543EB	ERS5387300	ERR4876985
CAMC-B51418	ERS5386773	ERR4876506
CAMC-B532C1	ERS5386501	ERR4876234
CAMC-B54390	ERS5386473	ERR4876206
CAMC-B53A23	ERS5387294	ERR4876979
CAMC-B51630	ERS5387331	ERR4877016
CAMC-B522B3	ERS5387288	ERR4876973
CAMC-B53874	ERS5420132	ERR4893986
CAMC-B51E29	ERS5386247	ERR4875980
CAMC-B5167C	ERS5387307	ERR4876992
CAMC-B51102	ERS5387389	ERR4877074
CAMC-B51603	ERS5386704	ERR4876437
CAMC-B51DC2	ERS5387131	ERR4876816
CAMC-B51DE0	ERS5387304	ERR4876989
CAMC-B532A3	ERS5386425	ERR4876158
CAMC-B53865	ERS5386659	ERR4876392
CAMC-B5413C	ERS5386371	ERR4876104
CAMC-B54381	ERS5386642	ERR4876375
CAMC-B51612	ERS5386452	ERR4876185
CAMC-B51EA1	ERS5386455	ERR4876188
CAMC-B51F35	ERS5386266	ERR4875999
CAMC-B522E0	ERS5387327	ERR4877012
CAMC-B53285	ERS5387169	ERR4876854
CAMC-B53838	ERS5387309	ERR4876994
CAMC-B5183A	ERS5386661	ERR4876394
CAMC-B51858	ERS5386511	ERR4876244
CAMC-B53777	ERS5386529	ERR4876262
CAMC-B5323A	ERS5387134	ERR4876819
CAMC-B51CF2	ERS5386236	ERR4875969
CAMC-B51D0E	ERS5387333	ERR4877018
CAMC-B51DD1	ERS5386802	ERR4876535
CAMC-B51E1A	ERS5386806	ERR4876539
CAMC-B53276	ERS5387296	ERR4876981
CAMC-B543CD	ERS5386238	ERR4875971
CAMB-1B9C3E	ERS5386446	ERR4876179
CAMB-1B9C2F	ERS5386427	ERR4876160
CAMB-1B9CA7	ERS5386448	ERR4876181
CAMC-B544E8	ERS5386444	ERR4876177
CAMC-B52A06	ERS5386234	ERR4875967
NORW-F6B2A	ERS5387290	ERR4876975
CAMC-B540F3	ERS5419249	ERR4893072
CAMB-1BA857	ERS5416712	ERR4890497
CAMC-B529CD	ERS5418299	ERR4892133
CAMC-B529FA	ERS5387391	ERR4877076
CAMC-B52C2E	ERS5386090	ERR4875823
QEUH-B66595	ERS5371762	ERR4868990
CAMC-B529EB	ERS5387162	ERR4876847
CAMC-B529BE	ERS5417295	ERR4891099
CAMC-B529AF	ERS5386071	ERR4875804
CAMC-B51B40	ERS5386094	ERR4875827
CAMC-B51B5F	ERS5386235	ERR4875968
CAMC-B51B31	ERS5429596	ERR4905642
CAMC-B52A15	ERS5386073	ERR4875806
CAMC-B5106F	ERS5386069	ERR4875802
CAMC-B5107E	ERS5386064	ERR4875797
CAMB-1BB16A	ERS5387022	ERR4876707
CAMC-B52C3D	ERS5387020	ERR4876705
CAMB-1BB285	ERS5387019	ERR4876704
CAMB-1BB100	ERS5386096	ERR4875829
CAMB-1BB267	ERS5386341	ERR4876074
CAMB-1BB0E5	ERS5386339	ERR4876072
CAMB-1BB249	ERS5417023	ERR4890816
CAMB-1BB22B	ERS5386233	ERR4875966
CAMB-1BB20D	ERS5418759	ERR4892603
CAMB-1BB1E2	ERS5419081	ERR4892936
CAMB-1BB1C4	ERS5416951	ERR4890743
CAMB-1BB1A6	ERS5418682	ERR4892525
CAMB-1BB14C	ERS5417933	ERR4891756
CAMB-1BAE46	ERS5418443	ERR4892281
CAMB-1BB12E	ERS5418471	ERR4892312
CAMB-1BAE28	ERS5416589	ERR4890372
CAMB-1BB188	ERS5417531	ERR4891341
CAMC-B5410F	ERS5418137	ERR4891966
CAMB-1BA2A4	ERS5418742	ERR4892585
CAMB-1BA24A	ERS5416628	ERR4890412
CAMB-1BA277	ERS5417057	ERR4890854
CAMB-1BA2C2	ERS5418074	ERR4891903
CAMB-1BA8DF	ERS5417183	ERR4890984
CAMB-1BA884	ERS5387167	ERR4876852
CAMB-1BA8B1	ERS5416616	ERR4890398
CAMB-1BA893	ERS5418114	ERR4891945
CAMB-1BA8FD	ERS5418631	ERR4892476
CAMB-1BA866	ERS5526323	ERR5061913
CAMB-1BAE82	ERS5416846	ERR4890635
CAMB-1BB0B8	ERS5419328	ERR4893156
CAMB-1BAF8F	ERS5417482	ERR4891292
CAMB-1BB05E	ERS5419274	ERR4893097
CAMB-1BB012	ERS5419415	ERR4893245
CAMB-1BAFF8	ERS5416520	ERR4890301
CAMB-1BAFDA	ERS5419060	ERR4892912
CAMB-1BB21C	ERS5418569	ERR4892413
CAMB-1BAFBC	ERS5416633	ERR4890415
CAMB-1BAF9E	ERS5416493	ERR4890273
CAMB-1BAF61	ERS5416513	ERR4890292
CAMB-1BAF70	ERS5419339	ERR4893168
CAMB-1BAF52	ERS5418297	ERR4892130
CAMB-1BAF34	ERS5419346	ERR4893174
CAMB-1BAF16	ERS5418310	ERR4892145
CAMB-1BAEFB	ERS5418253	ERR4892087
CAMB-1BAEDD	ERS5418713	ERR4892556
CAMB-1BB1F1	ERS5417911	ERR4891734
CAMB-1BAEBF	ERS5417450	ERR4891260
CAMB-1BAE91	ERS5418214	ERR4892046
CAMB-1BB0C7	ERS5417191	ERR4890993
CAMB-1BAE73	ERS5419479	ERR4893313
CAMB-1BAF43	ERS5418967	ERR4892816
CAMB-1BAE55	ERS5416660	ERR4890445
CAMB-1BAE37	ERS5418869	ERR4892714
CAMB-1BAE19	ERS5419380	ERR4893210
CAMB-1BADFE	ERS5419434	ERR4893268
CAMB-1BB1D3	ERS5419400	ERR4893230
CAMB-1BB0A9	ERS5419009	ERR4892860
CAMB-1BAF25	ERS5418274	ERR4892106
CAMB-1BB1B5	ERS5419250	ERR4893073
CAMB-1BB08B	ERS5418541	ERR4892385
CAMB-1BAF07	ERS5416861	ERR4890652
CAMB-1BB06D	ERS5419296	ERR4893121
CAMB-1BAEEC	ERS5416958	ERR4890750
CAMB-1BB179	ERS5418146	ERR4891976
CAMB-1BB04F	ERS5419522	ERR4893359
CAMB-1BB15B	ERS5418212	ERR4892043
CAMB-1BB021	ERS5418680	ERR4892524
CAMB-1BAEA0	ERS5417385	ERR4891193
CAMB-1BB13D	ERS5416554	ERR4890335
CAMB-1BB003	ERS5419137	ERR4892990
CAMB-1BAFE9	ERS5417710	ERR4891522
CAMB-1BAE64	ERS5419156	ERR4893008
CAMB-1BAFCB	ERS5419553	ERR4893390
CAMB-1BB0D6	ERS5418477	ERR4892320
CAMB-1BAFAD	ERS5416956	ERR4890748
CAMB-1BA875	ERS5419343	ERR4893172
CAMB-1BAECE	ERS5417477	ERR4891287
CAMB-1BB11F	ERS5419521	ERR4893358
CAMB-1BB09A	ERS5419243	ERR4893066
CAMB-1BA392	ERS5417333	ERR4891138
CAMB-1BA329	ERS5416600	ERR4890382
CAMB-1BA3DE	ERS5417664	ERR4891477
CAMB-1BA3ED	ERS5419311	ERR4893136
CAMB-1BA699	ERS5417283	ERR4891087
CAMB-1BA3B0	ERS5419035	ERR4892887
CAMB-1BA6C6	ERS5416682	ERR4890469
NORW-F8812	ERS5418633	ERR4892477
EXET-13A743	ERS5418433	ERR4892270
CAMC-B77A0B	ERS5419209	ERR4893064
CAMB-1BA82A	ERS5417868	ERR4891687
CAMB-1BA848	ERS5417854	ERR4891672
CAMB-1BA8C0	ERS5416791	ERR4890581
CAMB-1BA8EE	ERS5371427	ERR4868635
CAMB-1BABD6	ERS5419431	ERR4893263
CAMB-1BACA6	ERS5429684	ERR4905730
CAMB-1BAC88	ERS5417073	ERR4890871
CAMB-1BAC6A	ERS5416495	ERR4890276
CAMB-1BADD0	ERS5416769	ERR4890559
CAMB-1BADB2	ERS5417016	ERR4890809
CAMB-1BAD94	ERS5417302	ERR4891106
CAMB-1BAD76	ERS5418564	ERR4892408
CAMB-1BAD58	ERS5416700	ERR4890486
CAMB-1BAC4C	ERS5417730	ERR4891544
CAMB-1BAD3A	ERS5417189	ERR4890989
CAMB-1BAD1C	ERS5418778	ERR4892622
CAMB-1BACF1	ERS5418785	ERR4892630
CAMB-1BAC79	ERS5416838	ERR4890627
CAMB-1BAC2E	ERS5418231	ERR4892064
CAMB-1BAC3D	ERS5417468	ERR4891278
CAMB-1BAB9A	ERS5417555	ERR4891367
CAMB-1BAB7C	ERS5418223	ERR4892057
CAMB-1BAB5E	ERS5417314	ERR4891119
CAMB-1BAB30	ERS5418669	ERR4892513
CAMB-1BAC00	ERS5419037	ERR4892889
CAMB-1BAB12	ERS5417081	ERR4890880
CAMB-1BAA9D	ERS5416856	ERR4890647
CAMB-1BAA7F	ERS5418919	ERR4892765
CAMB-1BAD49	ERS5418978	ERR4892828
CAMB-1BAA51	ERS5417916	ERR4891739
CAMB-1BABE5	ERS5418913	ERR4892759
CAMB-1BAA33	ERS5418657	ERR4892501
CAMB-1BAA15	ERS5419298	ERR4893123
CAMB-1BA9FA	ERS5419252	ERR4893075
CAMB-1BA9BE	ERS5417502	ERR4891311
CAMB-1BA972	ERS5418979	ERR4892829
CAMB-1BA954	ERS5419379	ERR4893208
CAMB-1BA918	ERS5419181	ERR4893036
CAMB-1BAD0D	ERS5418059	ERR4891888
CAMB-1BACE2	ERS5417774	ERR4891591
CAMB-1BACC4	ERS5417506	ERR4891316
CAMB-1BAC5B	ERS5417648	ERR4891461
CAMB-1BAABB	ERS5417366	ERR4891172
CAMB-1BACD3	ERS5418760	ERR4892606
CAMB-1BAC1F	ERS5416683	ERR4890470
CAMB-1BAAD9	ERS5417323	ERR4891129
CAMB-1BAD2B	ERS5418147	ERR4891975
CAMB-1BA936	ERS5416751	ERR4890538
CAMB-1BABF4	ERS5418661	ERR4892504
CAMB-1BA990	ERS5418046	ERR4891874
CAMB-1BA9DC	ERS5418874	ERR4892720
CAMB-1BA5F6	ERS5417799	ERR4891616
CAMC-B7A83B	ERS5418348	ERR4892182
CAMC-B7B982	ERS5419515	ERR4893352
CAMC-B79BCA	ERS5418123	ERR5079491
CAMC-B7B4DC	ERS5418765	ERR4892610
CAMC-B7B524	ERS5417892	ERR4891713
CAMC-B7B0E7	ERS5417979	ERR4891804
CAMC-B79F37	ERS5535862	ERR5071368
CAMC-B77458	ERS5540946	ERR5076489
CAMC-B78C13	ERS5430523	ERR4906569
CAMC-B79BD9	ERS5539071	ERR5074605
CAMC-B7A6E6	ERS5524637	ERR5060564
CAMC-B7B533	ERS5430314	ERR4906360
CAMC-B7A6C8	ERS5540626	ERR5076169
CAMC-B7A7D4	ERS5430203	ERR4906249
CAMC-B78105	ERS5430331	ERR4906377
CAMC-B790CB	ERS5430538	ERR4906584
CAMC-B7B515	ERS5533784	ERR5069321
CAMC-B7A9ED	ERS5528200	ERR5063799
CAMB-1BA81B	ERS6044771	ERR5496305
CAMC-B7A81D	ERS5537595	ERR5073111
CAMB-1BA8A2	ERS5430171	ERR4906217
CAMC-B7A6D7	ERS5430513	ERR4906559
CAMB-1BA839	ERS5536777	ERR5072299
CAMC-B780EA	ERS5430493	ERR4906539
CAMC-B7A798	ERS5417528	ERR4891339
CAMC-B7ABC9	ERS5534837	ERR5070362
CAMC-B7ABD8	ERS5417111	ERR4890910
CAMC-B7AEA2	ERS5527408	ERR5063009
NORW-F7FF0	ERS5416711	ERR4890498
CAMC-B78D89	ERS5430196	ERR4906242
CAMC-B7B928	ERS5527580	ERR5063180
CAMC-B7B937	ERS5546419	ERR5081974
CAMC-B78D98	ERS5543228	ERR5078775
CAMC-B7A1F4	ERS5542176	ERR5077725
CAMC-B7A200	ERS5370821	ERR4868037
CAMC-B7A5E9	ERS5430446	ERR4906492
CAMC-B7A7E3	ERS5539216	ERR5074750
CAMC-B7A7F2	ERS5526176	ERR5061765
CAMC-B7A868	ERS5430466	ERR4906512
CAMC-B7AEC0	ERS5541636	ERR5077183
CAMC-B7B4EB	ERS5527965	ERR5063565
CAMB-1BAE0A	ERS6050172	ERR5501856
CAMB-1BAB21	ERS5533779	ERR5069316
CAMB-1BA9AF	ERS5527488	ERR5063085
CAMB-1BADEF	ERS5529913	ERR5065520
CAMB-1BAB03	ERS5526844	ERR5062440
CAMB-1BA981	ERS5544653	ERR5080185
CAMB-1BADC1	ERS5417373	ERR4891181
CAMB-1BAAE8	ERS5417210	ERR4891012
CAMB-1BA963	ERS5419010	ERR4892862
CAMB-1BADA3	ERS5417070	ERR4890868
CAMB-1BAACA	ERS5417148	ERR4890949
CAMB-1BA945	ERS5417581	ERR4891394
CAMB-1BAD85	ERS5418741	ERR4892584
CAMB-1BAAAC	ERS5419019	ERR4892871
CAMB-1BA927	ERS5417360	ERR4891163
CAMB-1BAD67	ERS5416665	ERR4890452
CAMB-1BAA8E	ERS5417108	ERR4890908
CAMB-1BB2FE	ERS5416663	ERR4890448
CAMB-1BAA60	ERS5416702	ERR4890488
CAMB-1BB2D0	ERS5417270	ERR4891073
CAMB-1BABC7	ERS5416462	ERR4890234
CAMB-1BAA42	ERS5418325	ERR4892161
CAMB-1BB2B2	ERS5417590	ERR4891403
CAMB-1BABA9	ERS5417944	ERR4891767
CAMB-1BAA24	ERS5419140	ERR4892994
CAMB-1BB294	ERS5417511	ERR4891321
CAMB-1BAB8B	ERS5418213	ERR4892045
CAMB-1BAA06	ERS5417643	ERR4891455
CAMB-1BB276	ERS5419187	ERR4893042
CAMB-1BAB6D	ERS5417744	ERR4891556
CAMB-1BA9EB	ERS5417318	ERR4891123
CAMB-1BAB4F	ERS5417406	ERR4891216
CAMB-1BA9CD	ERS5417264	ERR4891067
CAMB-1BB23A	ERS5417011	ERR4890805
CAMC-B78DE3	ERS5417540	ERR4891350
CAMB-1BB258	ERS5419312	ERR4893137
CAMB-1BA58D	ERS5416797	ERR4890585
CAMB-1BA5D8	ERS5417279	ERR4891083
CAMC-B7B427	ERS5417363	ERR4891170
CAMB-1BBA7E	ERS5418469	ERR4892307
CAMC-B7AAEA	ERS5430464	ERR4906510
CAMB-1BBA9C	ERS5417022	ERR4890817
CAMB-1BBA14	ERS5419148	ERR4893001
CAMB-1BBA32	ERS5540473	ERR5076010
CAMB-1BBA50	ERS5537748	ERR5073264
CAMB-1BBC96	ERS5537985	ERR5073510
CAMB-1BBC78	ERS6149050	ERR5629622
CAMB-1BBC5A	ERS5533805	ERR5069344
CAMB-1BBC3C	ERS5527407	ERR5063003
CAMB-1BBC1E	ERS5526475	ERR5062066
CAMB-1BBBF3	ERS5537577	ERR5073092
CAMB-1BBB11	ERS5542632	ERR5078184
CAMB-1BBAF6	ERS5528279	ERR5063882
CAMB-1BBAD8	ERS5543307	ERR5078857
CAMB-1BBEAF	ERS5545225	ERR5080762
CAMB-1BBE81	ERS5533476	ERR5069015
CAMB-1BBE45	ERS5544733	ERR5080269
CAMB-1BBDEE	ERS5544505	ERR5080034
CAMB-1BBDC0	ERS5543121	ERR5078672
CAMB-1BBDA2	ERS5546249	ERR5081798
CAMB-1BBD66	ERS5537417	ERR5072931
CAMB-1BBD48	ERS5529998	ERR5065606
CAMB-1BBD0C	ERS5540826	ERR5076368
CAMB-1BBCE1	ERS5526021	ERR5061612
CAMB-1BBCC3	ERS5545842	ERR5081387
CAMB-1BBA05	ERS5544600	ERR5080134
CAMB-1BBE09	ERS5526770	ERR5062358
CAMB-1BBD84	ERS5529976	ERR5065584
CAMB-1BBCB4	ERS5557954	ERR5088894
CAMB-1BBABA	ERS5532583	ERR5068124
CAMB-1BBE27	ERS5538811	ERR5074339
CAMB-1BBE63	ERS5542175	ERR5077723
CAMB-1BBBD5	ERS5535954	ERR5071461
CAMB-1BBD2A	ERS5536964	ERR5072476
CAMB-1BA550	ERS5544835	ERR5080371
CAMB-1BA444	ERS5534426	ERR5069946
CAMB-1BA4DB	ERS5526091	ERR5061683
NORW-F80CF	ERS5526547	ERR5062138
CAMC-B98169	ERS5537635	ERR5073151
CAMC-B99414	ERS5526074	ERR5061664
CAMC-B9AC57	ERS5417707	ERR4891521
CAMC-B9A0C4	ERS5416749	ERR4890539
CAMC-B9903E	ERS5418286	ERR4892122
CAMC-B98E53	ERS5371219	ERR4868428
CAMC-B98178	ERS5431956	ERR4908002
CAMC-B99906	ERS5433106	ERR4909124
CAMC-B99924	ERS5433155	ERR4909173
CAMC-B99933	ERS5433357	ERR4909375
CAMC-B9997F	ERS5433474	ERR4909492
CAMC-B9A0A6	ERS5433635	ERR4909653
CAMC-B9A0D3	ERS5431987	ERR4908033
CAMC-B9A0E2	ERS5433644	ERR4909662
CAMC-B9A10D	ERS5433651	ERR4909669
CAMC-B9A12B	ERS5433653	ERR4909671
CAMC-B984E8	ERS5433642	ERR4909660
CAMC-B9904D	ERS5433364	ERR4909382
CAMC-B98AD7	ERS5433358	ERR4909376
CAMC-B98F41	ERS5433362	ERR4909380
CAMC-B98F50	ERS5433360	ERR4909378
CAMC-B98F6F	ERS5433366	ERR4909384
CAMC-B98819	ERS5433416	ERR4909434
CAMC-B9ADCD	ERS5433478	ERR4909496
CAMC-B9A4F5	ERS5433614	ERR4909632
CAMC-B982FD	ERS5433338	ERR4909356
CAMC-B98309	ERS5433310	ERR4909328
CAMC-B98327	ERS5433336	ERR4909354
CAMC-B99423	ERS5433627	ERR4909645
CAMC-B996E1	ERS5433150	ERR4909168
CAMC-B999CA	ERS5433235	ERR4909253
CAMC-B999D9	ERS5432117	ERR4908163
CAMC-B9ADAF	ERS5433410	ERR4909428
CAMC-B99B00	ERS5433412	ERR4909430
CAMC-B98D38	ERS5433089	ERR4909107
CAMC-B99098	ERS5433275	ERR4909293
CAMC-B998EB	ERS5433679	ERR4909697
CAMC-B9A4E6	ERS5433673	ERR4909691
CAMC-B984F7	ERS5433147	ERR4909165
CAMC-B98521	ERS5433304	ERR4909322
CAMC-B98D47	ERS5433545	ERR4909563
CAMC-B99001	ERS5433116	ERR4909134
CAMC-B9972A	ERS5433649	ERR4909667
CAMC-B99915	ERS5433239	ERR4909257
CAMC-B99AA9	ERS5433441	ERR4909459
CAMC-B99E16	ERS5433437	ERR4909455
CAMC-B99E25	ERS5433543	ERR4909561
CAMC-B9A176	ERS5433327	ERR4909345
CAMC-B9ABE1	ERS5433199	ERR4909217
CAMC-B9ABF0	ERS5433646	ERR4909664
CAMC-B9AC39	ERS5433284	ERR4909302
CAMC-B9958A	ERS5433097	ERR4909115
CAMC-B98512	ERS5433100	ERR4909118
CAMC-B98D74	ERS5433333	ERR4909351
CAMC-B9A097	ERS5433153	ERR4909171
CAMC-B99960	ERS5433180	ERR4909198
CAMC-B98187	ERS5433159	ERR4909177
CAMC-B996D2	ERS5433228	ERR4909246
CAMC-B9A0B5	ERS5433420	ERR4909438
CAMC-B98E62	ERS5433547	ERR4909565
CAMC-B99A9A	ERS5433387	ERR4909405
CAMB-1BA75A	ERS5433622	ERR4909640
CAMB-1BB49E	ERS5431992	ERR4908038
CAMC-B9A53E	ERS5433277	ERR4909295
CAMB-1BBA6F	ERS5433385	ERR4909403
CAMB-1BB980	ERS5433637	ERR4909655
CAMB-1BBA41	ERS5433279	ERR4909297
CAMB-1BBA8D	ERS5417467	ERR4891277
CAMB-1BB962	ERS5417702	ERR4891516
CAMC-B9A52F	ERS5433321	ERR4909339
CAMB-1BBC87	ERS5538209	ERR5073736
CAMB-1BBC4B	ERS5526172	ERR5061763
CAMB-1BBC2D	ERS5537887	ERR5073406
CAMB-1BBC0F	ERS5545164	ERR5080701
CAMB-1BBBE4	ERS5545960	ERR5081506
CAMB-1BBBC6	ERS5433325	ERR4909343
CAMB-1BBB4E	ERS5526555	ERR5062146
CAMB-1BB9CC	ERS5544537	ERR5080070
CAMB-1BBB3F	ERS5545708	ERR5081253
CAMB-1BBC69	ERS5537661	ERR5073178
CAMB-1BBA23	ERS5545645	ERR5081188
CAMB-1BB4AD	ERS5533074	ERR5068610
CAMB-1BBB5D	ERS5534917	ERR5070439
CAMB-1BB9DB	ERS5529879	ERR5065489
CAMB-1BB9F9	ERS5539564	ERR5075098
CAMB-1BB926	ERS5524454	ERR5089236
CAMB-1BB944	ERS5538431	ERR5073955
CAMB-1BB917	ERS5417715	ERR4891529
CAMB-1BBAAB	ERS5524971	ERR5091313
CAMB-1BBE90	ERS5533675	ERR5069212
CAMB-1BBE72	ERS5537322	ERR5072838
CAMB-1BBE54	ERS5529841	ERR5065450
CAMB-1BBE36	ERS5526918	ERR5062511
CAMB-1BBDFD	ERS5542755	ERR5078305
CAMB-1BBDDF	ERS5528357	ERR5063960
CAMB-1BBDB1	ERS5524970	ERR5092781
CAMB-1BBD93	ERS5526182	ERR5061773
CAMB-1BBD75	ERS5526888	ERR5062480
CAMB-1BBD57	ERS5534746	ERR5070265
CAMB-1BBB7B	ERS5536878	ERR5072393
CAMB-1BBBA8	ERS5527709	ERR5063309
CAMB-1BBB8A	ERS5544959	ERR5080496
CAMB-1BBB6C	ERS5538933	ERR5074462
CAMB-1BB8ED	ERS5541422	ERR5076968
CAMB-1BB540	ERS5542007	ERR5077559
CAMB-1BB9BD	ERS5532297	ERR5067837
CAMB-1BB953	ERS5539548	ERR5075085
MILK-BAC3A8	ERS5538079	ERR5073610
CAMB-1BB99F	ERS5532922	ERR5068461
CAMB-1BB9EA	ERS5419545	ERR4893383
CAMB-1BB971	ERS5416521	ERR4890302
CAMB-1BB9AE	ERS5545465	ERR5081007
CAMB-1BBCF0	ERS5532377	ERR5067915
CAMB-1BBB99	ERS5492355	ERR5021167
CAMB-1BBCA5	ERS5539334	ERR5074867
CAMB-1BBD39	ERS5540825	ERR5076367
CAMB-1BBAE7	ERS5529722	ERR5065328
CAMB-1BBAC9	ERS5529087	ERR5064691
CAMB-1BB935	ERS5542266	ERR5077816
CAMB-1BB73B	ERS5546746	ERR5082305
CAMB-1BB856	ERS5533299	ERR5068835
CAMB-1BB777	ERS5529058	ERR5064663
CAMB-1BB7B3	ERS5543994	ERR5079536
CAMB-1BB908	ERS5525653	ERR5061241
CAMB-1BBE18	ERS5526598	ERR5062189
CAMB-1BBBB7	ERS5418855	ERR4892701
CAMB-1BBB20	ERS5416715	ERR4890501
CAMB-1BBB02	ERS5418502	ERR4892344
CAMB-1BB698	ERS5419068	ERR4892921
CAMB-1BB689	ERS5527174	ERR5062764
CAMC-BC003E	ERS5530925	ERR5066791
CAMB-1BCA31	ERS5543647	ERR5079191
CAMB-1BCA5F	ERS5543642	ERR5079186
CAMB-1BC98F	ERS5528874	ERR5064476
CAMB-1BB66B	ERS5416557	ERR4890338
CAMC-BBE4CE	ERS5416826	ERR4890616
CAMC-BBBEA5	ERS5466797	ERR4988563
CAMC-BBC017	ERS5531870	ERR5067411
CAMC-BBC4A2	ERS5537061	ERR5072569
CAMC-BBCC13	ERS5539051	ERR5074582
CAMC-BBBFB1	ERS5537503	ERR5073016
CAMC-BBBFC0	ERS5539134	ERR5074666
CAMC-BBBF1B	ERS5536279	ERR5071800
CAMC-BBBF39	ERS5543765	ERR5079310
CAMC-BBC053	ERS5539987	ERR5075524
CAMC-BBC071	ERS5542918	ERR5078465
CAMC-BBC4B1	ERS5533808	ERR5069345
CAMC-BBC590	ERS5542840	ERR5078390
CAMC-BBCA64	ERS5536401	ERR5071915
CAMC-BBBC14	ERS5527325	ERR5062918
CAMC-BBBE1E	ERS5535501	ERR5071009
CAMC-BBCA46	ERS5539014	ERR5074545
CAMC-BBCA55	ERS5525765	ERR5061352
CAMC-BBFF08	ERS5528165	ERR5063771
CAMC-BBFF17	ERS5539598	ERR5075134
CAMC-BBC68E	ERS5542751	ERR5078299
CAMC-BBC062	ERS5544731	ERR5080262
CAMB-1BC943	ERS5538487	ERR5074013
CAMC-BBC493	ERS5525156	ERR5060881
CAMB-1BB5E6	ERS5466750	ERR4988516
CAMC-BC0818	ERS5466752	ERR4988518
CAMC-BC0827	ERS5541276	ERR5076821
CAMC-BC211B	ERS5525352	ERR5061065
CAMC-BC08EB	ERS5527834	ERR5063435
CAMC-BBB8F2	ERS5544452	ERR5079986
CAMC-BBDD4C	ERS5417962	ERR4891784
CAMC-BC1A3F	ERS5466880	ERR4988646
CAMC-BC0010	ERS5466882	ERR4988648
CAMC-BBB90E	ERS5467017	ERR4988783
CAMC-BC2306	ERS5466909	ERR4988675
CAMC-BC070C	ERS5536906	ERR5072419
CAMC-BC1431	ERS5525332	ERR5061048
CAMC-BC1A20	ERS5466790	ERR4988556
CAMC-BBB94A	ERS5466799	ERR4988565
CAMC-BBCC7D	ERS5527519	ERR5063116
CAMC-BBD1E6	ERS5466868	ERR4988634
CAMC-BBD4B0	ERS5466833	ERR4988599
CAMC-BBDB8E	ERS5543563	ERR5079107
CAMC-BC0B4C	ERS5466794	ERR4988560
CAMC-BC0D19	ERS5534470	ERR5069992
CAMC-BC1A11	ERS5527952	ERR5063554
CAMC-BC0238	ERS5543382	ERR5078933
CAMC-BC071B	ERS5535661	ERR5071171
CAMC-BBE1F4	ERS5543161	ERR5078710
CAMC-BBFFCC	ERS5466896	ERR4988662
CAMC-BC1BF0	ERS5467014	ERR4988780
CAMC-BC1422	ERS5466813	ERR4988579
CAMC-BC06F0	ERS5466973	ERR4988739
CAMC-BBD1D7	ERS5466851	ERR4988617
CAMC-BC0B5B	ERS5535803	ERR5071313
CAMC-BC1BD2	ERS5466803	ERR4988569
CAMC-BC0836	ERS5466922	ERR4988688
CAMC-BC22EB	ERS5525727	ERR5061312
CAMC-BC002F	ERS5466836	ERR4988602
CAMC-BBD22F	ERS5535423	ERR5070933
CAMC-BC06E1	ERS5466923	ERR4988689
CAMB-1BC934	ERS5466924	ERR4988690
NORW-F6304	ERS5466884	ERR4988650
NORW-F8B37	ERS5466870	ERR4988636
CAMC-BC05F3	ERS5466775	ERR4988541
CAMC-BC1EE8	ERS5534393	ERR5069917
CAMB-1BC916	ERS5466834	ERR4988600
CAMC-BC1F03	ERS5528031	ERR5063634
CAMC-BC1ED9	ERS5525391	ERR5090681
CAMC-BC1EF7	ERS5542689	ERR5078240
CAMB-1BC9F8	ERS5466944	ERR4988710
CAMB-1BCA13	ERS5466787	ERR4988553
CAMB-1BCA6E	ERS5544355	ERR5079895
NORW-F6F3D	ERS5466766	ERR4988532
CAMB-1BCA22	ERS5466785	ERR4988551
CAMB-1BCA40	ERS5466783	ERR4988549
NORW-F6FD3	ERS5545419	ERR5080960
NORW-F6FF1	ERS5533311	ERR5068851
CAMB-1BC9E9	ERS5532229	ERR5067764
CAMB-1BCA04	ERS5543888	ERR5079432
CAMB-1BC961	ERS5525816	ERR5061405
CAMB-1BC925	ERS5527937	ERR5063540
CAMB-1B78E1	ERS5526147	ERR5061738
CAMB-1BC309	ERS5538953	ERR5074482
QEUH-BCB455	ERS5542218	ERR5077767
CAMB-1BC9CB	ERS5541661	ERR5077209
NORW-F8FC2	ERS5543473	ERR5079018
QEUH-BCB446	ERS5541919	ERR5077467
NORW-F7154	ERS5545983	ERR5081529
CAMB-1BC952	ERS5538018	ERR5073542
CAMB-1BC20C	ERS5467578	ERR4989344
CAMB-1BC59A	ERS5532860	ERR5068400
CAMB-1BC54F	ERS5525304	ERR5061021
NORW-F918F	ERS5467606	ERR4989372
NORW-F6243	ERS5538733	ERR5074262
CAMB-1BC970	ERS5537357	ERR5072871
CAMB-1BC99E	ERS5528551	ERR5064155
CAMB-1BC9BC	ERS5541788	ERR5077334
CAMB-1BC9AD	ERS5543738	ERR5079283
CAMB-1BC9DA	ERS5534227	ERR5069763
QEUH-BCC278	ERS5538258	ERR5073783
QEUH-BCB3EF	ERS5544634	ERR5080167
QEUH-BCB482	ERS5526498	ERR5062089
CAMB-1BC433	ERS5528481	ERR5064086
CAMB-1BC460	ERS5536079	ERR5071590
CAMB-1BC48E	ERS5542206	ERR5077754
CAMB-1BC4BB	ERS5467528	ERR4989294
CAMB-1BC4CA	ERS5467583	ERR4989349
NORW-F6331	ERS5467596	ERR4989362
CAMC-BD189C	ERS5527414	ERR5063010
CAMC-BD4486	ERS5524428	ERR5060363
CAMC-BD18BA	ERS5540350	ERR5075889
CAMC-BD18D8	ERS5533131	ERR5068668
CAMC-BD186F	ERS5534378	ERR5069901
CAMC-BD20DF	ERS5545013	ERR5080550
CAMC-BD20EE	ERS5468747	ERR4990513
CAMC-BD435C	ERS5468991	ERR4990757
CAMC-BD46DB	ERS5468745	ERR4990511
CAMC-BD48C6	ERS5469071	ERR4990837
CAMB-1BD46F	ERS5468751	ERR4990517
CAMB-1BD65A	ERS5468908	ERR4990674
CAMC-BD1841	ERS5468914	ERR4990680
CAMC-BD15E0	ERS5469047	ERR4990813
CAMC-BD18AB	ERS5469077	ERR4990843
CAMC-BD160B	ERS5468915	ERR4990681
CAMB-1BD678	ERS5536439	ERR5071951
CAMC-BD46AE	ERS5538924	ERR5074450
CAMC-BD48A8	ERS5468772	ERR4990538
CAMC-BD1805	ERS5469010	ERR4990776
CAMC-BD1823	ERS5468743	ERR4990509
CAMC-BD1832	ERS5469008	ERR4990774
CAMC-BD1850	ERS5544273	ERR5079813
CAMC-BD1814	ERS5469081	ERR4990847
CAMC-BD48D5	ERS5468911	ERR4990677
CAMC-BD187E	ERS5468775	ERR4990541
CAMC-BD18E7	ERS5468755	ERR4990521
CAMB-1BC424	ERS5468753	ERR4990519
CAMC-BD20C0	ERS5468749	ERR4990515
CAMC-BD28E6	ERS5468773	ERR4990539
CAMC-BD1ED6	ERS5468913	ERR4990679
CAMC-BD2260	ERS5468779	ERR4990545
CAMC-BD228E	ERS5468777	ERR4990543
CAMC-BD21AF	ERS5527265	ERR5062859
CAMC-BD227F	ERS5468880	ERR4990646
CAMC-BD2172	ERS5469032	ERR4990798
CAMC-BD2303	ERS5469074	ERR4990840
NORW-222EC0	ERS5468783	ERR4990549
CAMB-1BC697	ERS5468770	ERR4990536
CAMB-1BC336	ERS5469067	ERR4990833
CAMB-1BC354	ERS5468787	ERR4990553
CAMB-1BC767	ERS5469069	ERR4990835
CAMC-BD154A	ERS5468785	ERR4990551
CAMC-BD1234	ERS5544184	ERR5079726
CAMC-BD1243	ERS5544399	ERR5079939
CAMB-1BD4AB	ERS5534354	ERR5069879
CAMB-1BD4C9	ERS5535927	ERR5071436
CAMB-1BD520	ERS5546122	ERR5081669
CAMB-1BD62D	ERS5468926	ERR4990692
CAMB-1BD64B	ERS5468778	ERR4990544
CAMB-1BD669	ERS5468780	ERR4990546
CAMB-1BD4BA	ERS5544316	ERR5079858
CAMB-1BD53F	ERS5535526	ERR5071034
CAMB-1BD4D8	ERS5545892	ERR5081437
CAMB-1BD49C	ERS5535068	ERR5070590
CAMB-1BD54E	ERS5526613	ERR5062204
CAMB-1BD502	ERS5543676	ERR5079221
CAMC-CB3282	ERS5540130	ERR5090465
CAMC-CB2D73	ERS5546338	ERR5081889
NORW-F6717	ERS5528206	ERR5063811
NORW-F8E6B	ERS5539164	ERR5074698
CAMB-1BD4E7	ERS5544513	ERR5080044
CAMB-1BD5F3	ERS5529511	ERR5065121
CAMB-1BD61E	ERS5512040	ERR5042448
CAMB-1BD4F6	ERS5512038	ERR5042446
CAMB-1BD511	ERS5527991	ERR5063594
CAMB-1BD47E	ERS5543071	ERR5078620
CAMB-1BD450	ERS5526804	ERR5062395
CAMB-1BCCFF	ERS5544033	ERR5079577
CAMB-1BCFAB	ERS5532722	ERR5068262
CAMB-1BCD38	ERS5534888	ERR5070409
CAMB-1BCC77	ERS5539012	ERR5074541
NORW-F750D	ERS5538397	ERR5073928
CAMB-1BD5B7	ERS5542391	ERR5077940
CAMB-1BD5D5	ERS5529068	ERR5064673
CAMB-1BD60F	ERS5526194	ERR5061780
NORW-F7716	ERS5543929	ERR5079475
CAMB-1BCFBA	ERS5527259	ERR5062852
CAMB-1BCFC9	ERS5533520	ERR5069055
CAMB-1BCEF9	ERS5529075	ERR5064681
CAMB-1BD55D	ERS5533587	ERR5069125
CAMB-1BD599	ERS5537439	ERR5072957
CAMC-CB3158	ERS5535555	ERR5071064
NORW-F6B0C	ERS5537350	ERR5072866
CAMB-1BD57B	ERS5537874	ERR5073393
CAMB-1BD5C6	ERS5539471	ERR5075009
CAMB-1BD5E4	ERS5538242	ERR5073766
CAMB-1BD58A	ERS5532838	ERR5068375
CAMB-1BD5A8	ERS5512036	ERR5042444
CAMB-1BCF05	ERS5540410	ERR5075949
CAMB-1BCDCF	ERS5525683	ERR5061271
CAMB-1BCF41	ERS5546963	ERR5082526
CAMC-BFBA1E	ERS5541899	ERR5077448
CAMC-BFBA0F	ERS5546521	ERR5082078
CAMC-BFBED6	ERS5534288	ERR5069810
ALDP-C068D9	ERS5536420	ERR5071932
NORW-F7497	ERS5538418	ERR5073942
CAMC-BFBE7C	ERS5538404	ERR5073924
CAMC-BFB8C9	ERS5477870	ERR5007377
CAMB-1BCE26	ERS5477866	ERR5007373
NORW-EFC9A	ERS5477882	ERR5007389
CAMC-BFB753	ERS5478207	ERR5007714
CAMC-BFB744	ERS5544579	ERR5080110
NORW-F7039	ERS5477849	ERR5007356
CAMC-BFC0FD	ERS5477861	ERR5007368
ALDP-C068AC	ERS5535193	ERR5070716
CAMC-BFB771	ERS5545659	ERR5081203
NORW-F3A11	ERS5477785	ERR5007292
CAMB-1BD2FC	ERS5477771	ERR5007278
CAMC-C2CAE6	ERS5526052	ERR5061643
NORW-21F734	ERS5477980	ERR5007487
NORW-21F804	ERS5478218	ERR5007725
CAMB-1BD687	ERS5477770	ERR5007277
CAMB-1BD696	ERS5534367	ERR5069888
CAMB-1BD6A5	ERS5536661	ERR5072169
CAMB-1BD6C3	ERS5506581	ERR5037910
CAMB-1BD9E8	ERS5534827	ERR5070347
CAMC-C2C8FB	ERS5535598	ERR5071102
CAMC-C2C907	ERS5532471	ERR5068008
CAMC-C2CE08	ERS5540953	ERR5076495
CAMC-C2D46F	ERS5542197	ERR5077748
CAMC-C26150	ERS5532844	ERR5068382
CAMC-C2C916	ERS5531848	ERR5067387
CAMC-C2C8EC	ERS5506438	ERR5037767
NORW-F3B0F	ERS5506440	ERR5037769
CAMB-A97A24	ERS5506408	ERR5037737
CAMC-C44945	ERS5506712	ERR5038041
CAMC-C435E8	ERS5506453	ERR5037782
CAMC-C47863	ERS5506443	ERR5037772
CAMC-C435CA	ERS5506412	ERR5037741
CAMC-C46970	ERS5543375	ERR5078923
CAMC-C43A8F	ERS5530210	ERR5066194
CAMC-C400F9	ERS5498000	ERR5027645
CAMC-C44C88	ERS5498158	ERR5027803
CAMC-C43A9E	ERS5497392	ERR5027037
CAMC-C4739F	ERS5498129	ERR5027774
NORW-F8706	ERS5497002	ERR5026647
NORW-FA0DC	ERS5497825	ERR5027470
NORW-FA0EB	ERS5497935	ERR5027580
CAMC-C435BB	ERS5497040	ERR5026685
CAMC-C47809	ERS5497822	ERR5027467
CAMC-C46961	ERS5497458	ERR5027103
CAMC-C4698F	ERS5532824	ERR5068364
CAMC-C478BE	ERS5537839	ERR5073359
CAMB-A978A2	ERS5535058	ERR5070580
CAMB-A97963	ERS5498154	ERR5027799
NORW-21F6CE	ERS5497376	ERR5027021
NORW-21F910	ERS5496957	ERR5026602
NORW-21FEC6	ERS5497005	ERR5026650
CAMC-C47432	ERS5497372	ERR5027017
CAMC-C46DDE	ERS5539213	ERR5074745
CAMC-C46DED	ERS5546095	ERR5081642
CAMC-C46DFC	ERS5530056	ERR5065666
CAMC-C47405	ERS5543534	ERR5079079
CAMC-C47414	ERS5525148	ERR5060874
CAMC-C47423	ERS5497482	ERR5027127
CAMC-C47441	ERS5497285	ERR5026930
CAMC-C47A5E	ERS5497305	ERR5026950
CAMC-C47A12	ERS5497289	ERR5026934
CAMC-C479D9	ERS5497489	ERR5027134
NORW-F8742	ERS5497484	ERR5027129
NORW-21FA77	ERS5497509	ERR5027154
NORW-21FE5D	ERS5497481	ERR5027126
NORW-21FF2D	ERS5498172	ERR5027817
NORW-21FF4B	ERS5498194	ERR5027839
NORW-FA081	ERS5496925	ERR5026570
CAMC-C46D92	ERS5537824	ERR5073343
CAMC-C479E8	ERS5540674	ERR5076213
CAMC-C479F7	ERS5541726	ERR5077273
CAMC-C47A21	ERS5527919	ERR5063519
CAMC-C47A4F	ERS5532493	ERR5068030
CAMC-C47A6D	ERS5544340	ERR5079879
CAMB-A977F0	ERS5497307	ERR5026952
CAMB-A97893	ERS5496922	ERR5026567
CAMB-A97C00	ERS5496927	ERR5026572
NORW-220C40	ERS5496929	ERR5026574
NORW-F85A2	ERS5496932	ERR5026577
NORW-F8627	ERS5498169	ERR5027814
NORW-F86DC	ERS5545403	ERR5080942
CAMB-A97BC7	ERS5538098	ERR5073622
CAMB-A97DB2	ERS5532693	ERR5068232
CAMB-A97DC1	ERS5545364	ERR5080904
NORW-21FF0F	ERS5527133	ERR5062724
CAMB-A97D49	ERS5526190	ERR5061779
CAMB-A97DA3	ERS5526464	ERR5062054
CAMB-A97B12	ERS5539641	ERR5075179
NORW-21FA0E	ERS5546758	ERR5082316
NORW-F9E5B	ERS5544895	ERR5080432
NORW-F9E00	ERS5528770	ERR5064370
NORW-21F94D	ERS5529328	ERR5064934
NORW-21FE8A	ERS5546467	ERR5082020
NORW-F9D9A	ERS5544710	ERR5080243
NORW-F9F94	ERS5545668	ERR5081212
CAMB-A97EEC	ERS5537344	ERR5072857
CAMB-A97F43	ERS5537370	ERR5072884
CAMB-A97CF1	ERS5528711	ERR5064313
CAMB-A97D1C	ERS5545390	ERR5080928
NORW-220BE9	ERS5540840	ERR5076381
ALDP-C89276	ERS5535101	ERR5070623
NORW-2211E6	ERS5529893	ERR5065499
MILK-CA98D8	ERS5530198	ERR5066032
CAMC-C824D1	ERS5541622	ERR5077170
MILK-CA6BC3	ERS5535054	ERR5070575
NORW-221A81	ERS5539998	ERR5075534
MILK-CA6BF0	ERS5510337	ERR5040745
NORW-222C99	ERS5533943	ERR5069478
NORW-222CB7	ERS5510959	ERR5041367
NORW-222D87	ERS5510003	ERR5040411
NORW-222BAB	ERS5511256	ERR5041664
