# Supplementary material for: Genomic epidemiology of SARS-CoV-2 in a UK university identifies dynamics of transmission
Source: Nat Commun. 2022 Feb 8;13:751. doi: 10.1038/s41467-021-27942-w (PMC8826310; doi:10.1038/s41467-021-27942-w)
Supplement: Supplementary file 5 — Supplementary Data 2 [file 41467_2021_27942_MOESM5_ESM.xlsx]

## Sheet: pooled_genbank_accessions
sample_id	biosample_accession_no
UC00002669	SAMN23026539
UC00002529	SAMN23026538
UC00002442	SAMN23026537
UC00002130	SAMN23026536
UC00001136	SAMN23026535
UC00000204	SAMN23026534
