# Supplementary material for: Genomic epidemiology of SARS-CoV-2 in a UK university identifies dynamics of transmission
Source: Nat Commun. 2022 Feb 8;13:751. doi: 10.1038/s41467-021-27942-w (PMC8826310; doi:10.1038/s41467-021-27942-w)
Supplement: Supplementary file 7 — Source Data [file 41467_2021_27942_MOESM7_ESM.xlsx]

## Sheet: Figure2a
id	collection_date	lineage	epi_week	location
MILK-9F1801	2020-09-25	B.1.146	39	UK/ENG
QEUH-9F762F	2020-09-25	B.1.1	39	UK/ENG
QEUH-9F491A	2020-09-25	B.1.1.307	39	UK/ENG
QEUH-9F4929	2020-09-25	B.1.1.192	39	UK/ENG
QEUH-9F4974	2020-09-25	B.1.235	39	UK/ENG
QEUH-9F5973	2020-09-25	B.1.235	39	UK/ENG
QEUH-9F59A0	2020-09-25	B.1.235	39	UK/ENG
QEUH-9F6435	2020-09-25	B.1.1.315	39	UK/ENG
QEUH-9F9ECB	2020-09-27	B.1.1	40	UK/ENG
QEUH-9F7D1B	2020-09-27	B.1.1.37	40	UK/ENG
QEUH-9F8776	2020-09-27	B.1.1.37	40	UK/ENG
QEUH-9F9CB2	2020-09-27	B.1.177	40	UK/ENG
QEUH-9FAB87	2020-09-28	B.1.1.307	40	UK/ENG
QEUH-9FADDC	2020-09-28	B.1.1.198	40	UK/ENG
QEUH-A1E454	2020-09-29	B.1.146	40	UK/ENG
MILK-A05A30	2020-09-29	B.1.177.4	40	UK/ENG
QEUH-9FF8A9	2020-09-30	B.1.1	40	UK/ENG
QEUH-A008B3	2020-09-30	B.1.1	40	UK/ENG
QEUH-A0C055	2020-09-30	B.1.177.17	40	UK/ENG
QEUH-A017A6	2020-09-30	B.1.177	40	UK/ENG
MILK-A05FAA	2020-10-01	B.1.36.6	40	UK/ENG
MILK-A06A5D	2020-10-01	B.1.160	40	UK/ENG
MILK-A06A7B	2020-10-01	B.1.160	40	UK/ENG
MILK-A06A99	2020-10-01	B.1.1.37	40	UK/ENG
QEUH-A202EC	2020-10-01	B.1.1.315	40	UK/ENG
QEUH-A0AAD1	2020-10-01	B.1.177	40	UK/ENG
QEUH-A2139D	2020-10-01	B.1.258.4	40	UK/ENG
MILK-A06264	2020-10-01	B.1.177	40	UK/ENG
QEUH-A0B092	2020-10-01	B.1.177.4	40	UK/ENG
MILK-A17DE7	2020-10-01	B.1.258	40	UK/ENG
MILK-A17E02	2020-10-01	B.1.258	40	UK/ENG
QEUH-A005AD	2020-10-02	B.1.1.37	40	UK/ENG
CAMB-1B675E	2020-10-03	B.1.177.13	40	UK/ENG
CAMB-1B66F7	2020-10-03	B.1.1	40	UK/ENG
MILK-A1B74F	2020-10-03	B.1.1	40	UK/ENG
MILK-A1D1E5	2020-10-03	B.1.1	40	UK/ENG
MILK-A23A1E	2020-10-03	B.1.1.307	40	UK/ENG
MILK-A22A00	2020-10-03	B.1.1.307	40	UK/ENG
MILK-A22A2E	2020-10-03	B.1.1.307	40	UK/ENG
MILK-A229E5	2020-10-03	B.1.1.279	40	UK/ENG
MILK-A1D200	2020-10-03	B.1.177	40	UK/ENG
CAMC-A3F6A2	2020-10-04	B.1.235	41	UK/ENG
CAMC-A41E2D	2020-10-04	B.1.235	41	UK/ENG
QEUH-A33705	2020-10-04	B.1.177.17	41	UK/ENG
QEUH-A4D313	2020-10-04	B.1.177	41	UK/ENG
QEUH-A4D489	2020-10-05	B.1	41	UK/ENG
QEUH-A4B078	2020-10-05	B.1.177	41	UK/ENG
QEUH-A49B88	2020-10-05	B.1.177.16	41	UK/ENG
ALDP-A2F97F	2020-10-05	B.1.177	41	UK/ENG
MILK-A44C02	2020-10-05	B.1.177	41	UK/ENG
QEUH-A492CF	2020-10-05	B.1.177	41	UK/ENG
QEUH-A4B069	2020-10-05	B.1.177	41	UK/ENG
MILK-A45023	2020-10-06	B.1.221	41	UK/ENG
MILK-A45041	2020-10-06	B.1.221	41	UK/ENG
MILK-A457B5	2020-10-06	B.1.221	41	UK/ENG
MILK-A44DD2	2020-10-06	B.1.146	41	UK/ENG
MILK-A45A43	2020-10-06	B.1.235	41	UK/ENG
MILK-A47F60	2020-10-06	B.1.235	41	UK/ENG
MILK-A45F26	2020-10-06	B.1.1.315	41	UK/ENG
MILK-A45D59	2020-10-06	B.1.1.153	41	UK/ENG
MILK-A461F2	2020-10-06	B.1.1.198	41	UK/ENG
MILK-A459FB	2020-10-06	B.1.1.1	41	UK/ENG
MILK-A45A61	2020-10-06	B.1.1.1	41	UK/ENG
MILK-A47F8E	2020-10-06	B.1.1.1	41	UK/ENG
MILK-A4620E	2020-10-06	B.1.177.10	41	UK/ENG
MILK-A46F34	2020-10-06	B.1.177	41	UK/ENG
MILK-A44E48	2020-10-06	B.1.177	41	UK/ENG
MILK-A45858	2020-10-06	B.1.177	41	UK/ENG
MILK-A47012	2020-10-06	B.1.177	41	UK/ENG
MILK-A44E0C	2020-10-06	B.1.177.6	41	UK/ENG
MILK-A45032	2020-10-06	B.1.177.4	41	UK/ENG
MILK-A45F35	2020-10-06	B.1.177.4	41	UK/ENG
MILK-A45F53	2020-10-06	B.1.177.4	41	UK/ENG
MILK-A4607D	2020-10-06	B.1.177.4	41	UK/ENG
MILK-A44E75	2020-10-06	B.1.258	41	UK/ENG
CAMB-1B69D0	2020-10-07	B.1.36.17	41	UK/ENG
CAMB-1B6958	2020-10-07	B.1.177.4	41	UK/ENG
ALDP-A51D0F	2020-10-07	B.1.1.236	41	UK/ENG
CAMC-A41151	2020-10-07	B.1.1.307	41	UK/ENG
ALDP-A51060	2020-10-07	B.1.1.307	41	UK/ENG
QEUH-A4D252	2020-10-07	B.1.1.37	41	UK/ENG
CAMC-A58421	2020-10-07	B.1.177	41	UK/ENG
CAMC-A58922	2020-10-08	B.1.36	41	UK/ENG
CAMC-A59208	2020-10-08	B.1.1.311	41	UK/ENG
UC00000204	2020-10-08	B.1.160.7	41	UK/ENG
UC00002442	2020-10-08	B.1.177.7	41	UK/ENG
UC00002130	2020-10-08	B.1.177	41	UK/ENG
MILK-A6AD30	2020-10-09	B.1.160	41	UK/ENG
MILK-A6AEC4	2020-10-09	B.1.160	41	UK/ENG
CAMC-A590C2	2020-10-09	B.1.1.279	41	UK/ENG
CAMC-A596C0	2020-10-09	B.1.177	41	UK/ENG
CAMC-A59657	2020-10-09	B.1.177	41	UK/ENG
ALDP-A67595	2020-10-09	B.1.177	41	UK/ENG
UC00002529	2020-10-09	B.1.160.7	41	UK/ENG
UC00002669	2020-10-09	B.1.160.7	41	UK/ENG
UC00001136	2020-10-09	B.1.1.307	41	UK/ENG
NORW-F05F5	2020-10-10	B.1.36.9	41	UK/ENG
MILK-A6B0DC	2020-10-10	B.1.36	41	UK/ENG
CAMC-A666A2	2020-10-11	B.1.5	42	UK/ENG
CAMC-A65DDB	2020-10-11	B.1.36	42	UK/ENG
CAMC-A6538E	2020-10-11	B.1.1.311	42	UK/ENG
CAMC-A65CFC	2020-10-11	B.1.1.311	42	UK/ENG
CAMC-A6548B	2020-10-11	B.1.1.279	42	UK/ENG
CAMC-A65D62	2020-10-11	B.1.1.279	42	UK/ENG
CAMC-A65D53	2020-10-11	B.1.1	42	UK/ENG
CAMC-A653AC	2020-10-11	B.1.1.105	42	UK/ENG
CAMC-A65F6C	2020-10-11	B.1.177	42	UK/ENG
CAMC-A65D71	2020-10-11	B.1.177	42	UK/ENG
CAMC-A65DCC	2020-10-11	B.1.177	42	UK/ENG
CAMC-A6651E	2020-10-11	B.1.177	42	UK/ENG
CAMC-A653BB	2020-10-11	B.1.177	42	UK/ENG
CAMB-1B6BDA	2020-10-12	B.1.1.37	42	UK/ENG
CAMB-1B6D7A	2020-10-12	B.1.1.198	42	UK/ENG
QEUH-A7886B	2020-10-12	B.1.177	42	UK/ENG
QEUH-A6222A	2020-10-12	B.1.177.10	42	UK/ENG
CAMB-1B6D10	2020-10-13	B.1.177.9	42	UK/ENG
MILK-A7DAAC	2020-10-13	B.1.1.279	42	UK/ENG
MILK-A7986A	2020-10-13	B.1.177.10	42	UK/ENG
MILK-A7CDC2	2020-10-13	B.1.177.10	42	UK/ENG
CAMC-A810FE	2020-10-13	B.1.177.20	42	UK/ENG
QEUH-A763E4	2020-10-13	B.1.177	42	UK/ENG
CAMB-1B85BC	2020-10-13	B.1.36	42	UK/ENG
CAMB-1B7F64	2020-10-13	B.1.36	42	UK/ENG
CAMB-1B7EC1	2020-10-13	B.1.36	42	UK/ENG
CAMB-1B8534	2020-10-13	B.1.36	42	UK/ENG
CAMB-1B7E85	2020-10-13	B.1.36	42	UK/ENG
CAMB-1B7DC4	2020-10-13	B.1.36	42	UK/ENG
CAMB-1B7D88	2020-10-13	B.1.36	42	UK/ENG
CAMB-1B7D6A	2020-10-13	B.1.36	42	UK/ENG
CAMB-1B7D4C	2020-10-13	B.1.36	42	UK/ENG
CAMB-1B7D00	2020-10-13	B.1.36	42	UK/ENG
CAMB-1B7FCE	2020-10-13	B.1.160.7	42	UK/ENG
CAMB-1B7F82	2020-10-13	B.1.160.7	42	UK/ENG
CAMB-1B7F28	2020-10-13	B.1.160.7	42	UK/ENG
CAMB-1B7F0A	2020-10-13	B.1.160.7	42	UK/ENG
CAMB-1B7E67	2020-10-13	B.1.160.7	42	UK/ENG
CAMB-1B7E2B	2020-10-13	B.1.160.7	42	UK/ENG
CAMB-1B8516	2020-10-13	B.1.160.7	42	UK/ENG
CAMB-1B7D2E	2020-10-13	B.1.160.7	42	UK/ENG
CAMB-1B84FB	2020-10-13	B.1.160.7	42	UK/ENG
CAMB-1B7DA6	2020-10-13	B.1.1.153	42	UK/ENG
CAMB-1B7EA3	2020-10-13	B.1.177	42	UK/ENG
CAMB-1B8570	2020-10-13	B.1.177.16	42	UK/ENG
CAMB-1B8552	2020-10-13	B.1.177.16	42	UK/ENG
CAMB-1B7FA0	2020-10-13	B.1.177.16	42	UK/ENG
CAMB-1B7E49	2020-10-13	B.1.177	42	UK/ENG
CAMB-1B7E0D	2020-10-13	B.1.177	42	UK/ENG
CAMB-1B859E	2020-10-13	B.1.258	42	UK/ENG
CAMC-A810A3	2020-10-14	B.1.221	42	UK/ENG
NORW-F0C4B	2020-10-14	B.1.36	42	UK/ENG
ALDP-A6D91B	2020-10-14	B.1.177	42	UK/ENG
CAMB-1B8543	2020-10-14	B.1.36.17	42	UK/ENG
CAMB-1B85CB	2020-10-14	B.1.36	42	UK/ENG
CAMB-1B85AD	2020-10-14	B.1.36	42	UK/ENG
CAMB-1B7DB5	2020-10-14	B.1.36	42	UK/ENG
CAMB-1B7E76	2020-10-14	B.1.36	42	UK/ENG
CAMB-1B7CF4	2020-10-14	B.1.36	42	UK/ENG
CAMB-1B7E1C	2020-10-14	B.1.160.7	42	UK/ENG
CAMB-1B7DF1	2020-10-14	B.1.160.7	42	UK/ENG
CAMB-1B8561	2020-10-14	B.1.160.7	42	UK/ENG
CAMB-1B8525	2020-10-14	B.1.160.7	42	UK/ENG
CAMB-1B7D97	2020-10-14	B.1.160.7	42	UK/ENG
CAMB-1B7D79	2020-10-14	B.1.160.7	42	UK/ENG
CAMB-1B7D5B	2020-10-14	B.1.160.7	42	UK/ENG
CAMB-1B7EB2	2020-10-14	B.1.160.7	42	UK/ENG
CAMB-1B7E94	2020-10-14	B.1.160.7	42	UK/ENG
CAMB-1B858F	2020-10-14	B.1.1.153	42	UK/ENG
CAMB-1B7E58	2020-10-14	B.1.177.16	42	UK/ENG
CAMB-1B7E3A	2020-10-14	B.1.177.16	42	UK/ENG
CAMB-1B8507	2020-10-14	B.1.177.16	42	UK/ENG
CAMB-1B7ED0	2020-10-14	B.1.177.16	42	UK/ENG
CAMB-1B7D3D	2020-10-14	B.1.177.16	42	UK/ENG
CAMB-1B7DD3	2020-10-14	B.1.177	42	UK/ENG
CAMB-1B7D1F	2020-10-14	B.1.177	42	UK/ENG
CAMB-1B7016	2020-10-15	B.1.177.4	42	UK/ENG
MILK-A7BF18	2020-10-15	B.1.1.311	42	UK/ENG
MILK-A79FED	2020-10-15	B.1.1.307	42	UK/ENG
MILK-A7BA9F	2020-10-15	B.1.177	42	UK/ENG
ALDP-A6DD6A	2020-10-15	B.1.177	42	UK/ENG
MILK-A7B543	2020-10-15	B.1.177	42	UK/ENG
MILK-A7B9B0	2020-10-15	B.1.177	42	UK/ENG
CAMB-1B8437	2020-10-15	B.1.36	42	UK/ENG
CAMB-1B8419	2020-10-15	B.1.36	42	UK/ENG
CAMB-1B83FE	2020-10-15	B.1.36	42	UK/ENG
CAMB-1B83B2	2020-10-15	B.1.36	42	UK/ENG
CAMB-1B80F7	2020-10-15	B.1.160.7	42	UK/ENG
CAMB-1B7F91	2020-10-15	B.1.160.7	42	UK/ENG
CAMB-1B83D0	2020-10-15	B.1.160.7	42	UK/ENG
CAMB-1B80D9	2020-10-15	B.1.160.7	42	UK/ENG
CAMB-1B809D	2020-10-15	B.1.160.7	42	UK/ENG
CAMB-1B807F	2020-10-15	B.1.160.7	42	UK/ENG
CAMB-1B7F19	2020-10-15	B.1.160.7	42	UK/ENG
CAMB-1B8051	2020-10-15	B.1.160.7	42	UK/ENG
CAMB-1B8015	2020-10-15	B.1.160.7	42	UK/ENG
CAMB-1B7FFB	2020-10-15	B.1.160.7	42	UK/ENG
CAMB-1B7FDD	2020-10-15	B.1.177.16	42	UK/ENG
CAMB-1B7FBF	2020-10-15	B.1.177.16	42	UK/ENG
CAMB-1B7F55	2020-10-15	B.1.177.16	42	UK/ENG
CAMB-1B7F37	2020-10-15	B.1.177.16	42	UK/ENG
CAMB-1B80BB	2020-10-15	B.1.258	42	UK/ENG
CAMB-1B8033	2020-10-15	B.1.258.11	42	UK/ENG
CAMB-1B6FFC	2020-10-16	B.1.36.9	42	UK/ENG
MILK-A8EF30	2020-10-16	B.1.177	42	UK/ENG
CAMB-1B84DD	2020-10-16	B.1.5	42	UK/ENG
CAMB-1B8455	2020-10-16	B.1.160.7	42	UK/ENG
CAMB-1B8491	2020-10-16	B.1.177.16	42	UK/ENG
CAMB-1B6ED1	2020-10-17	B.1.177	42	UK/ENG
MILK-A913E3	2020-10-17	B.1.1.301	42	UK/ENG
MILK-A9142C	2020-10-17	B.1.177	42	UK/ENG
CAMB-1B731D	2020-10-19	B.1.177	43	UK/ENG
CAMB-1B7CD6	2020-10-19	B.1.1.301	43	UK/ENG
CAMB-1B7CB8	2020-10-19	B.1.177	43	UK/ENG
ALDP-A93A46	2020-10-19	B.1.177	43	UK/ENG
MILK-A919C3	2020-10-19	B.1.177.4	43	UK/ENG
CAMB-1B8130	2020-10-19	B.1.36	43	UK/ENG
CAMB-1B8446	2020-10-19	B.1.36	43	UK/ENG
CAMB-1B8428	2020-10-19	B.1.36	43	UK/ENG
CAMB-1B83EF	2020-10-19	B.1.36	43	UK/ENG
CAMB-1B81D6	2020-10-19	B.1.36	43	UK/ENG
CAMB-1B833A	2020-10-19	B.1.36	43	UK/ENG
CAMB-1B8482	2020-10-19	B.1.36	43	UK/ENG
CAMB-1B82D3	2020-10-19	B.1.36	43	UK/ENG
CAMB-1B815E	2020-10-19	B.1.36	43	UK/ENG
CAMB-1B8297	2020-10-19	B.1.160.7	43	UK/ENG
CAMB-1B8279	2020-10-19	B.1.160.7	43	UK/ENG
CAMB-1B823D	2020-10-19	B.1.160.7	43	UK/ENG
CAMB-1B821F	2020-10-19	B.1.160.7	43	UK/ENG
CAMB-1B83A3	2020-10-19	B.1.160.7	43	UK/ENG
CAMB-1B81F4	2020-10-19	B.1.160.7	43	UK/ENG
CAMB-1B8385	2020-10-19	B.1.160.7	43	UK/ENG
CAMB-1B84EC	2020-10-19	B.1.160.7	43	UK/ENG
CAMB-1B81B8	2020-10-19	B.1.160.7	43	UK/ENG
CAMB-1B8349	2020-10-19	B.1.160.7	43	UK/ENG
CAMB-1B819A	2020-10-19	B.1.160.7	43	UK/ENG
CAMB-1B84A0	2020-10-19	B.1.160.7	43	UK/ENG
CAMB-1B82F1	2020-10-19	B.1.160.7	43	UK/ENG
CAMB-1B830D	2020-10-19	B.1.160.7	43	UK/ENG
MILK-AC7733	2020-10-19	B.1.160.7	43	UK/ENG
CAMB-1B83C1	2020-10-19	B.1.177.17	43	UK/ENG
CAMB-1B82B5	2020-10-19	B.1.177.16	43	UK/ENG
CAMB-1B8376	2020-10-19	B.1.177.16	43	UK/ENG
CAMB-1B84CE	2020-10-19	B.1.177.16	43	UK/ENG
CAMB-1B832B	2020-10-19	B.1.177.16	43	UK/ENG
CAMB-1B817C	2020-10-19	B.1.177.16	43	UK/ENG
CAMB-1B7C9A	2020-10-19	B.1.177	43	UK/ENG
CAMB-1B82C4	2020-10-19	B.1.177	43	UK/ENG
CAMB-1B840A	2020-10-19	B.1.177	43	UK/ENG
CAMB-1B8394	2020-10-19	B.1.177	43	UK/ENG
CAMB-1B8358	2020-10-19	B.1.177	43	UK/ENG
CAMB-1B8367	2020-10-19	B.1.177	43	UK/ENG
CAMB-1B831C	2020-10-19	B.1.177	43	UK/ENG
CAMB-1B8464	2020-10-19	B.1.177	43	UK/ENG
MILK-AC7618	2020-10-20	B.1.221	43	UK/ENG
QEUH-A9F50D	2020-10-20	B.1.177.6	43	UK/ENG
QEUH-AAC78F	2020-10-21	B.1.36.17	43	UK/ENG
MILK-ACE796	2020-10-21	B.1.160.7	43	UK/ENG
MILK-ACD041	2020-10-21	B.1.1.307	43	UK/ENG
MILK-AB8E6D	2020-10-21	B.1.177	43	UK/ENG
MILK-ACDE38	2020-10-21	B.1.177	43	UK/ENG
CAMC-AAF546	2020-10-21	B.1.177	43	UK/ENG
MILK-B14E8C	2020-10-21	B.1.177	43	UK/ENG
MILK-ACE013	2020-10-21	B.1.177.4	43	UK/ENG
MILK-ACFEEB	2020-10-22	B.1.177.10	43	UK/ENG
CAMB-1B7CE5	2020-10-22	B.1.177	43	UK/ENG
ALDP-AA1571	2020-10-22	B.1.177	43	UK/ENG
MILK-B14772	2020-10-22	B.1.177.7	43	UK/ENG
CAMB-1B826A	2020-10-22	B.1.36	43	UK/ENG
CAMB-1B822E	2020-10-22	B.1.36	43	UK/ENG
CAMB-1B82A6	2020-10-22	B.1.160.7	43	UK/ENG
CAMB-1B8288	2020-10-22	B.1.160.7	43	UK/ENG
CAMB-1B824C	2020-10-22	B.1.160.7	43	UK/ENG
CAMB-1B81E5	2020-10-22	B.1.160.7	43	UK/ENG
CAMC-AB13DE	2020-10-23	B.1.1.315	43	UK/ENG
CAMC-AB1408	2020-10-23	B.1.1.315	43	UK/ENG
CAMC-AAF968	2020-10-23	B.1.177	43	UK/ENG
CAMC-AB13FC	2020-10-23	B.1.177	43	UK/ENG
QEUH-AD1B2B	2020-10-23	B.1.177.16	43	UK/ENG
CAMC-AB13ED	2020-10-23	B.1.177	43	UK/ENG
CAMB-1B7CA9	2020-10-23	B.1.177	43	UK/ENG
CAMB-1B7CC7	2020-10-23	B.1.177	43	UK/ENG
CAMC-AB13CF	2020-10-23	B.1.177	43	UK/ENG
CAMC-AAF9A4	2020-10-23	B.1.177	43	UK/ENG
CAMB-1B81C7	2020-10-23	B.1.160.7	43	UK/ENG
CAMB-1B81A9	2020-10-23	B.1.160.7	43	UK/ENG
CAMB-1B818B	2020-10-23	B.1.160.7	43	UK/ENG
CAMB-1B816D	2020-10-23	B.1.160.7	43	UK/ENG
CAMB-1B814F	2020-10-23	B.1.160.7	43	UK/ENG
CAMB-1B8121	2020-10-23	B.1.160.7	43	UK/ENG
CAMB-1B80CA	2020-10-23	B.1.160.7	43	UK/ENG
CAMB-1B80AC	2020-10-23	B.1.160.7	43	UK/ENG
CAMB-1B808E	2020-10-23	B.1.160.7	43	UK/ENG
CAMB-1B8060	2020-10-23	B.1.160.7	43	UK/ENG
CAMB-1B8024	2020-10-23	B.1.160.7	43	UK/ENG
CAMB-1B8042	2020-10-23	B.1.177	43	UK/ENG
QEUH-AD07EC	2020-10-24	B.1.177	43	UK/ENG
CAMB-1B77B7	2020-10-25	B.1.1.315	44	UK/ENG
CAMC-AEAF7E	2020-10-25	B.1.177.17	44	UK/ENG
CAMC-AEADB0	2020-10-25	B.1.177.10	44	UK/ENG
CAMB-1B8701	2020-10-26	B.1.177	44	UK/ENG
CAMB-1B7BBB	2020-10-26	B.1.177	44	UK/ENG
CAMB-1B91B7	2020-10-26	B.1.1.315	44	UK/ENG
CAMB-1B91F3	2020-10-26	B.1.1.315	44	UK/ENG
CAMB-1B924B	2020-10-26	B.1.1.315	44	UK/ENG
CAMC-AEAE53	2020-10-26	B.1.177	44	UK/ENG
QEUH-AD0236	2020-10-26	B.1.177.11	44	UK/ENG
CAMC-AEAEAE	2020-10-26	B.1.177	44	UK/ENG
CAMB-1B91D5	2020-10-26	B.1.177.4	44	UK/ENG
CAMC-AEAE62	2020-10-26	B.1.177.4	44	UK/ENG
CAMB-1B916C	2020-10-26	B.1.160.7	44	UK/ENG
CAMB-1B914E	2020-10-26	B.1.160.7	44	UK/ENG
CAMB-1B9102	2020-10-26	B.1.160.7	44	UK/ENG
CAMB-1B90E7	2020-10-26	B.1.160.7	44	UK/ENG
CAMB-1B90C9	2020-10-26	B.1.160.7	44	UK/ENG
CAMB-1B90AB	2020-10-26	B.1.160.7	44	UK/ENG
QEUH-AD5AFD	2020-10-26	B.1.5	44	UK/ENG
CAMB-1B9120	2020-10-26	B.1.177	44	UK/ENG
CAMB-1B86E6	2020-10-27	B.1	44	UK/ENG
CAMB-1B91E4	2020-10-27	B.1.160.6	44	UK/ENG
CAMB-1B920F	2020-10-27	B.1.177.4	44	UK/ENG
CAMB-1B9005	2020-10-27	B.1.160.7	44	UK/ENG
CAMB-1B8FEB	2020-10-27	B.1.160.7	44	UK/ENG
CAMB-1B91C6	2020-10-27	B.1.160.7	44	UK/ENG
CAMB-1B923C	2020-10-28	B.1.177	44	UK/ENG
CAMB-1B921E	2020-10-28	B.1.177.4	44	UK/ENG
CAMB-1B8FCD	2020-10-28	B.1.160.7	44	UK/ENG
CAMB-1B9199	2020-10-28	B.1.160.7	44	UK/ENG
CAMB-1B917B	2020-10-28	B.1.160.7	44	UK/ENG
CAMB-1B915D	2020-10-28	B.1.160.7	44	UK/ENG
CAMB-1B913F	2020-10-28	B.1.160.7	44	UK/ENG
CAMB-1B9111	2020-10-28	B.1.160.7	44	UK/ENG
CAMB-1B90D8	2020-10-28	B.1.160.7	44	UK/ENG
CAMB-1B90BA	2020-10-28	B.1.160.7	44	UK/ENG
CAMB-1B909C	2020-10-28	B.1.160.7	44	UK/ENG
CAMB-1B907E	2020-10-28	B.1.160.7	44	UK/ENG
CAMB-1B9050	2020-10-28	B.1.160.7	44	UK/ENG
CAMB-1B9032	2020-10-28	B.1.160.7	44	UK/ENG
CAMB-1B9014	2020-10-28	B.1.160.7	44	UK/ENG
CAMB-1B8FFA	2020-10-28	B.1.160.7	44	UK/ENG
CAMB-1B8FDC	2020-10-28	B.1.160.7	44	UK/ENG
CAMB-1B8FBE	2020-10-28	B.1.160.7	44	UK/ENG
CAMB-1B91A8	2020-10-28	B.1.160.7	44	UK/ENG
CAMB-1B918A	2020-10-28	B.1.160.7	44	UK/ENG
CAMB-1B90F6	2020-10-28	B.1.177	44	UK/ENG
CAMB-1B8886	2020-10-29	B.1.177	44	UK/ENG
CAMB-1B922D	2020-10-29	B.1.177	44	UK/ENG
CAMB-1B9041	2020-10-29	B.1.160.7	44	UK/ENG
CAMB-1B9023	2020-10-29	B.1.160.7	44	UK/ENG
CAMB-1B908D	2020-10-29	B.1.160.7	44	UK/ENG
CAMB-1B906F	2020-10-29	B.1.160.7	44	UK/ENG
CAMB-1B8938	2020-10-30	B.1.177	44	UK/ENG
CAMC-B0B125	2020-10-30	B.1.36.17	44	UK/ENG
CAMC-B09594	2020-10-30	B.1.36.17	44	UK/ENG
CAMC-B0AF1D	2020-10-30	B.1.36.17	44	UK/ENG
CAMC-B09303	2020-10-30	B.1.36.9	44	UK/ENG
CAMC-B095A3	2020-10-30	B.1.36.9	44	UK/ENG
CAMC-B095B2	2020-10-30	B.1.36.9	44	UK/ENG
CAMC-B0AE7A	2020-10-30	B.1.160.4	44	UK/ENG
CAMC-B08C36	2020-10-30	B.1.160.7	44	UK/ENG
CAMC-B08CFA	2020-10-30	B.1.160.7	44	UK/ENG
CAMC-B0CDA8	2020-10-30	B.1.160.7	44	UK/ENG
CAMC-B0950D	2020-10-30	B.1.1.311	44	UK/ENG
CAMC-B08F79	2020-10-30	B.1.1.307	44	UK/ENG
CAMC-B09242	2020-10-30	B.1.1.307	44	UK/ENG
CAMC-B0AF0E	2020-10-30	B.1.1.307	44	UK/ENG
CAMC-B0AC25	2020-10-30	B.1.1.279	44	UK/ENG
CAMC-B0B055	2020-10-30	B.1.1.153	44	UK/ENG
CAMC-B09163	2020-10-30	B.1.177	44	UK/ENG
CAMC-B0B723	2020-10-30	B.1.177	44	UK/ENG
CAMC-B0986E	2020-10-30	B.1.258	44	UK/ENG
CAMC-B0AF4A	2020-10-30	B.1.258	44	UK/ENG
CAMC-B0CDC6	2020-10-30	B.1.177	44	UK/ENG
CAMC-B09233	2020-10-30	B.1.177	44	UK/ENG
CAMC-B09251	2020-10-30	B.1.177	44	UK/ENG
CAMC-B092F7	2020-10-30	B.1.177	44	UK/ENG
CAMC-B0951C	2020-10-30	B.1.177	44	UK/ENG
CAMC-B0953A	2020-10-30	B.1.177	44	UK/ENG
CAMC-B09549	2020-10-30	B.1.177	44	UK/ENG
CAMC-B0ABEC	2020-10-30	B.1.177	44	UK/ENG
CAMC-B0AF3B	2020-10-30	B.1.177	44	UK/ENG
CAMC-B0B732	2020-10-30	B.1.177	44	UK/ENG
CAMC-B0952B	2020-10-30	B.1.177.4	44	UK/ENG
CAMC-B099E3	2020-10-30	B.1.177.4	44	UK/ENG
CAMC-B0AE3E	2020-10-30	B.1.177.4	44	UK/ENG
CAMC-B0AE6B	2020-10-30	B.1.177.4	44	UK/ENG
CAMC-B095C1	2020-10-30	B.1.177.4	44	UK/ENG
CAMC-B08C27	2020-10-30	B.1.258	44	UK/ENG
CAMC-B08D06	2020-10-30	B.1.258	44	UK/ENG
CAMC-B0AB19	2020-10-30	B.1.258	44	UK/ENG
CAMC-B0AE5C	2020-10-30	B.1.258	44	UK/ENG
CAMC-B0B064	2020-10-30	B.1.177	44	UK/ENG
CAMB-1BA07D	2020-10-30	B.1.160.7	44	UK/ENG
CAMB-1B9DB3	2020-10-30	B.1.160.7	44	UK/ENG
CAMB-1B9DD1	2020-10-30	B.1.160.7	44	UK/ENG
CAMB-1B9D77	2020-10-30	B.1.160.7	44	UK/ENG
CAMB-1B9D95	2020-10-30	B.1.160.7	44	UK/ENG
CAMC-B0B143	2020-10-30	B.1.160.7	44	UK/ENG
CAMB-1BA09B	2020-10-30	B.1.1.236	44	UK/ENG
CAMC-B0CE1E	2020-10-30	B.1.177	44	UK/ENG
CAMB-1B8B6F	2020-10-31	B.1.177	44	UK/ENG
NORW-F3880	2020-10-31	B.1.36	44	UK/ENG
NORW-F39BA	2020-10-31	B.1.36	44	UK/ENG
CAMC-B09AE0	2020-10-31	B.1.160.7	44	UK/ENG
CAMC-B09AA4	2020-10-31	B.1.1.301	44	UK/ENG
CAMC-B099A7	2020-10-31	B.1.1.315	44	UK/ENG
CAMC-B08225	2020-10-31	B.1.177	44	UK/ENG
CAMC-B078AC	2020-10-31	B.1.177	44	UK/ENG
CAMC-B09A77	2020-10-31	B.1.177	44	UK/ENG
CAMC-B08243	2020-10-31	B.1.177.4	44	UK/ENG
CAMC-B09AD1	2020-10-31	B.1.177.4	44	UK/ENG
CAMC-B09C26	2020-10-31	B.1.258	44	UK/ENG
CAMC-B09B56	2020-10-31	B.1.160.7	44	UK/ENG
CAMC-B08234	2020-10-31	B.1.177.13	44	UK/ENG
CAMC-B09B65	2020-10-31	B.1.177	44	UK/ENG
CAMB-1B8D3C	2020-11-01	B.1.177	45	UK/ENG
CAMC-B227CC	2020-11-01	B.1.221	45	UK/ENG
CAMC-B22823	2020-11-01	B.1	45	UK/ENG
CAMC-B22225	2020-11-01	B.1.36.9	45	UK/ENG
CAMC-B1FF33	2020-11-01	B.1.160.7	45	UK/ENG
CAMC-B22243	2020-11-01	B.1.1.311	45	UK/ENG
CAMC-B21C82	2020-11-01	B.1.1.307	45	UK/ENG
CAMC-B21CA0	2020-11-01	B.1.1.307	45	UK/ENG
CAMC-B21CBF	2020-11-01	B.1.1.307	45	UK/ENG
CAMC-B21CCE	2020-11-01	B.1.1.307	45	UK/ENG
CAMC-B21CDD	2020-11-01	B.1.1.307	45	UK/ENG
CAMC-B222BC	2020-11-01	B.1.1.307	45	UK/ENG
CAMC-B21AE2	2020-11-01	B.1.1.37	45	UK/ENG
CAMC-B222AD	2020-11-01	B.1.1.170	45	UK/ENG
CAMC-B1FF06	2020-11-01	B.1.177	45	UK/ENG
CAMC-B227EA	2020-11-01	B.1.177	45	UK/ENG
CAMC-B21B94	2020-11-01	B.1.177	45	UK/ENG
CAMC-B21BA3	2020-11-01	B.1.177	45	UK/ENG
CAMC-B21C64	2020-11-01	B.1.177	45	UK/ENG
CAMC-B21C91	2020-11-01	B.1.177	45	UK/ENG
CAMC-B21BC1	2020-11-01	B.1.177.16	45	UK/ENG
CAMC-B1FF24	2020-11-01	B.1.177	45	UK/ENG
CAMC-B22234	2020-11-01	B.1.177	45	UK/ENG
MILK-B3B089	2020-11-01	B.1.177	45	UK/ENG
CAMC-B21CEC	2020-11-01	B.1.177	45	UK/ENG
CAMC-B21B76	2020-11-01	B.1.177.4	45	UK/ENG
CAMC-B21B85	2020-11-01	B.1.177.4	45	UK/ENG
CAMC-B227DB	2020-11-01	B.1.177.4	45	UK/ENG
CAMC-B1FF42	2020-11-01	B.1.177	45	UK/ENG
CAMC-B22911	2020-11-01	B.1.160.7	45	UK/ENG
CAMB-1B8C7B	2020-11-02	B.1.160	45	UK/ENG
CAMB-1B8CC6	2020-11-02	B.1.177	45	UK/ENG
CAMC-B21718	2020-11-02	B.1	45	UK/ENG
CAMC-B23048	2020-11-02	B.1.221	45	UK/ENG
MILK-B3D00F	2020-11-02	B.1.36.17	45	UK/ENG
MILK-B3D02D	2020-11-02	B.1.36.17	45	UK/ENG
CAMC-B1FE72	2020-11-02	B.1.36.17	45	UK/ENG
CAMC-B23109	2020-11-02	B.1.36.17	45	UK/ENG
CAMC-B217BE	2020-11-02	B.1.160.7	45	UK/ENG
CAMC-B233A9	2020-11-02	B.1.160	45	UK/ENG
CAMC-B23312	2020-11-02	B.1.1.189	45	UK/ENG
CAMC-B20D08	2020-11-02	B.1.1.138	45	UK/ENG
QEUH-B13DEA	2020-11-02	B.1.1.311	45	UK/ENG
MILK-B3AA13	2020-11-02	B.1.1.187	45	UK/ENG
MILK-B3CFE5	2020-11-02	B.1.1.187	45	UK/ENG
CAMC-B22CBE	2020-11-02	B.1.1.307	45	UK/ENG
CAMC-B20EC9	2020-11-02	B.1.1.307	45	UK/ENG
CAMC-B21772	2020-11-02	B.1.1.307	45	UK/ENG
CAMC-B2297B	2020-11-02	B.1.1.307	45	UK/ENG
CAMC-B22F79	2020-11-02	B.1.1.307	45	UK/ENG
CAMC-B22D06	2020-11-02	B.1.1.315	45	UK/ENG
CAMC-B22D51	2020-11-02	B.1.1.315	45	UK/ENG
CAMC-B20EAB	2020-11-02	B.1.1.315	45	UK/ENG
CAMC-B2242F	2020-11-02	B.1.177.9	45	UK/ENG
CAMC-B23163	2020-11-02	B.1.1.198	45	UK/ENG
CAMC-B2243E	2020-11-02	B.1.1.7	45	UK/ENG
CAMC-B1FE63	2020-11-02	B.1.177	45	UK/ENG
CAMC-B1FCA5	2020-11-02	B.1.1.1	45	UK/ENG
CAMC-B20F20	2020-11-02	B.1.177.19	45	UK/ENG
CAMC-B1FC96	2020-11-02	B.1.177	45	UK/ENG
CAMC-B21569	2020-11-02	B.1.177	45	UK/ENG
CAMC-B22D33	2020-11-02	B.1.177	45	UK/ENG
CAMC-B2302A	2020-11-02	B.1.177	45	UK/ENG
CAMC-B22D42	2020-11-02	B.1.258	45	UK/ENG
CAMC-B1FB8A	2020-11-02	B.1.177	45	UK/ENG
CAMC-B1FBC6	2020-11-02	B.1.177	45	UK/ENG
CAMC-B2301B	2020-11-02	B.1.177.16	45	UK/ENG
CAMC-B2296C	2020-11-02	B.1.177	45	UK/ENG
CAMC-B23118	2020-11-02	B.1.177	45	UK/ENG
CAMC-B20A2F	2020-11-02	B.1.177	45	UK/ENG
CAMC-B20A3E	2020-11-02	B.1.177	45	UK/ENG
CAMC-B20C29	2020-11-02	B.1.177	45	UK/ENG
CAMC-B20DAE	2020-11-02	B.1.177	45	UK/ENG
CAMC-B20DCC	2020-11-02	B.1.177	45	UK/ENG
CAMC-B20E41	2020-11-02	B.1.177	45	UK/ENG
CAMC-B20E50	2020-11-02	B.1.177	45	UK/ENG
CAMC-B20E6F	2020-11-02	B.1.177	45	UK/ENG
CAMC-B20EBA	2020-11-02	B.1.177	45	UK/ENG
CAMC-B21709	2020-11-02	B.1.177	45	UK/ENG
CAMC-B22CFA	2020-11-02	B.1.177	45	UK/ENG
CAMC-B22D24	2020-11-02	B.1.177	45	UK/ENG
CAMC-B22FF1	2020-11-02	B.1.177	45	UK/ENG
CAMC-B2300C	2020-11-02	B.1.177	45	UK/ENG
CAMC-B23127	2020-11-02	B.1.177	45	UK/ENG
CAMC-B221CE	2020-11-02	B.1.177	45	UK/ENG
CAMC-B221DD	2020-11-02	B.1.177	45	UK/ENG
CAMC-B226DE	2020-11-02	B.1.177	45	UK/ENG
CAMC-B23172	2020-11-02	B.1.177	45	UK/ENG
CAMC-B209AA	2020-11-02	B.1.177.4	45	UK/ENG
CAMC-B20E05	2020-11-02	B.1.177.4	45	UK/ENG
CAMC-B22999	2020-11-02	B.1.177.4	45	UK/ENG
CAMC-B22CDC	2020-11-02	B.1.177.4	45	UK/ENG
CAMC-B22CEB	2020-11-02	B.1.177.4	45	UK/ENG
CAMC-B22D15	2020-11-02	B.1.177.4	45	UK/ENG
CAMC-B23145	2020-11-02	B.1.177.4	45	UK/ENG
CAMC-B1FBB7	2020-11-02	B.1.177.4	45	UK/ENG
CAMC-B1FCC3	2020-11-02	B.1.177.4	45	UK/ENG
CAMC-B1FCE1	2020-11-02	B.1.177.4	45	UK/ENG
CAMC-B1FECD	2020-11-02	B.1.177.4	45	UK/ENG
CAMC-B232D9	2020-11-02	B.1.258	45	UK/ENG
CAMC-B232E8	2020-11-02	B.1.258	45	UK/ENG
CAMC-B1FEBE	2020-11-02	B.1.177.4	45	UK/ENG
CAMC-B20E7E	2020-11-02	B.1.177	45	UK/ENG
CAMC-B22207	2020-11-02	B.1.177	45	UK/ENG
CAMC-B20DEA	2020-11-02	B.1.177	45	UK/ENG
CAMC-B20DF9	2020-11-02	B.1.177	45	UK/ENG
CAMB-1B9EB0	2020-11-02	B.1.160.7	45	UK/ENG
CAMB-1B9EDE	2020-11-02	B.1.160.7	45	UK/ENG
CAMB-1B9E1A	2020-11-02	B.1.160.7	45	UK/ENG
CAMB-1B9E56	2020-11-02	B.1.160.7	45	UK/ENG
CAMB-1B9E74	2020-11-02	B.1.160.7	45	UK/ENG
CAMB-1B9E92	2020-11-02	B.1.160.7	45	UK/ENG
CAMB-1BA0C8	2020-11-02	B.1.160.7	45	UK/ENG
CAMB-1BA0E6	2020-11-02	B.1.160.7	45	UK/ENG
CAMC-B20A4D	2020-11-02	B.1.1.315	45	UK/ENG
CAMC-B22173	2020-11-03	B.1.177	45	UK/ENG
CAMC-B231EB	2020-11-03	B.1.177	45	UK/ENG
CAMC-B231DC	2020-11-03	B.1.36.17	45	UK/ENG
CAMC-B20209	2020-11-03	B.1.1.189	45	UK/ENG
CAMC-B215E1	2020-11-03	B.1.1.187	45	UK/ENG
CAMC-B217EB	2020-11-03	B.1.1.307	45	UK/ENG
CAMC-B21F89	2020-11-03	B.1.1.315	45	UK/ENG
CAMC-B21639	2020-11-03	B.1.177.17	45	UK/ENG
CAMC-B21217	2020-11-03	B.1.1.1	45	UK/ENG
CAMC-B20FB7	2020-11-03	B.1.177.10	45	UK/ENG
CAMC-B22F4C	2020-11-03	B.1.177.10	45	UK/ENG
CAMC-B231FA	2020-11-03	B.1.177.10	45	UK/ENG
CAMC-B23206	2020-11-03	B.1.177.10	45	UK/ENG
CAMC-B217DC	2020-11-03	B.1.177	45	UK/ENG
CAMC-B221EC	2020-11-03	B.1.177	45	UK/ENG
CAMC-B22EE5	2020-11-03	B.1.177	45	UK/ENG
CAMC-B21824	2020-11-03	B.1.177	45	UK/ENG
CAMC-B21833	2020-11-03	B.1.177	45	UK/ENG
CAMC-B21F98	2020-11-03	B.1.177	45	UK/ENG
CAMC-B20218	2020-11-03	B.1.177	45	UK/ENG
CAMC-B21657	2020-11-03	B.1.177	45	UK/ENG
CAMC-B22629	2020-11-03	B.1.177	45	UK/ENG
CAMC-B22EF4	2020-11-03	B.1.177	45	UK/ENG
CAMC-B211A1	2020-11-03	B.1.177	45	UK/ENG
CAMC-B21842	2020-11-03	B.1.177	45	UK/ENG
CAMC-B211B0	2020-11-03	B.1.177.4	45	UK/ENG
CAMC-B217CD	2020-11-03	B.1.177.4	45	UK/ENG
CAMC-B22F2E	2020-11-03	B.1.177.4	45	UK/ENG
CAMC-B22F3D	2020-11-03	B.1.177.4	45	UK/ENG
MILK-B5502F	2020-11-03	B.1.177.4	45	UK/ENG
CAMC-B20FC6	2020-11-03	B.1.177.4	45	UK/ENG
CAMB-1BA0AA	2020-11-03	B.1.177	45	UK/ENG
CAMB-1B9F44	2020-11-03	B.1.36	45	UK/ENG
CAMB-1BA06E	2020-11-03	B.1.160.7	45	UK/ENG
CAMB-1B9FAE	2020-11-03	B.1.160.7	45	UK/ENG
CAMB-1B9FCC	2020-11-03	B.1.160.7	45	UK/ENG
CAMB-1BA004	2020-11-03	B.1.160.7	45	UK/ENG
CAMB-1BA022	2020-11-03	B.1.160.7	45	UK/ENG
CAMB-1BA040	2020-11-03	B.1.160.7	45	UK/ENG
CAMB-1B9F26	2020-11-03	B.1.160.7	45	UK/ENG
CAMB-1B9F62	2020-11-03	B.1.160.7	45	UK/ENG
CAMB-1B9FEA	2020-11-03	B.1.177	45	UK/ENG
CAMC-B20227	2020-11-03	B.1.177.4	45	UK/ENG
CAMB-1BA08C	2020-11-03	B.1.177	45	UK/ENG
CAMB-1B9F80	2020-11-03	B.1.177	45	UK/ENG
CAMB-1B930C	2020-11-04	B.1.177	45	UK/ENG
CAMB-1B9375	2020-11-04	B.1.177.4	45	UK/ENG
CAMB-1BA0D7	2020-11-04	B.1.221	45	UK/ENG
CAMB-1BA0B9	2020-11-04	B.1.177	45	UK/ENG
MILK-B5503E	2020-11-04	B.1.177.4	45	UK/ENG
CAMB-1B9EED	2020-11-04	B.1.177	45	UK/ENG
CAMB-1B9DFF	2020-11-04	B.1.160.7	45	UK/ENG
CAMB-1B9E83	2020-11-04	B.1.160.7	45	UK/ENG
CAMB-1B9EA1	2020-11-04	B.1.160.7	45	UK/ENG
CAMB-1B9ECF	2020-11-04	B.1.160.7	45	UK/ENG
CAMB-1B9F08	2020-11-04	B.1.160.7	45	UK/ENG
CAMB-1B9DC2	2020-11-04	B.1.160.7	45	UK/ENG
CAMB-1B9DE0	2020-11-04	B.1.160.7	45	UK/ENG
CAMB-1B9E29	2020-11-04	B.1.160.7	45	UK/ENG
CAMB-1B9E65	2020-11-04	B.1.160.7	45	UK/ENG
CAMB-1B9339	2020-11-05	B.1.5	45	UK/ENG
CAMC-B36965	2020-11-05	B.1.177	45	UK/ENG
CAMC-B33625	2020-11-05	B.1	45	UK/ENG
CAMC-B32741	2020-11-05	B.1.221	45	UK/ENG
CAMC-B340DB	2020-11-05	B.1.36.17	45	UK/ENG
CAMC-B3673E	2020-11-05	B.1.36.17	45	UK/ENG
CAMC-B32BCD	2020-11-05	B.1.1.189	45	UK/ENG
CAMC-B362A6	2020-11-05	B.1.1.307	45	UK/ENG
CAMC-B356D8	2020-11-05	B.1.235	45	UK/ENG
CAMC-B360AC	2020-11-05	B.1.235	45	UK/ENG
CAMC-B36428	2020-11-05	B.1.177	45	UK/ENG
CAMC-B364BF	2020-11-05	B.1.177.17	45	UK/ENG
CAMC-B333A6	2020-11-05	B.1.177	45	UK/ENG
CAMC-B33F84	2020-11-05	B.1.1.171	45	UK/ENG
CAMC-B369B0	2020-11-05	B.1.177	45	UK/ENG
CAMC-B340EA	2020-11-05	B.1.258	45	UK/ENG
CAMC-B32FD0	2020-11-05	B.1.177	45	UK/ENG
CAMC-B33397	2020-11-05	B.1.177	45	UK/ENG
CAMC-B33DF3	2020-11-05	B.1.177	45	UK/ENG
CAMC-B3492B	2020-11-05	B.1.177	45	UK/ENG
CAMC-B34994	2020-11-05	B.1.177	45	UK/ENG
CAMC-B33E2D	2020-11-05	B.1.177	45	UK/ENG
NORW-F6A96	2020-11-05	B.1.177	45	UK/ENG
CAMC-B32529	2020-11-05	B.1.177	45	UK/ENG
CAMC-B328C6	2020-11-05	B.1.177	45	UK/ENG
CAMC-B328E4	2020-11-05	B.1.177	45	UK/ENG
CAMC-B3291E	2020-11-05	B.1.177	45	UK/ENG
CAMC-B33EB4	2020-11-05	B.1.177	45	UK/ENG
CAMC-B3573F	2020-11-05	B.1.177	45	UK/ENG
CAMC-B3574E	2020-11-05	B.1.177	45	UK/ENG
CAMC-B3578A	2020-11-05	B.1.177	45	UK/ENG
CAMC-B36956	2020-11-05	B.1.177	45	UK/ENG
CAMC-B325B0	2020-11-05	B.1.177.7	45	UK/ENG
CAMC-B33FDF	2020-11-05	B.1.177.7	45	UK/ENG
CAMB-1BA0F5	2020-11-05	B.1.177	45	UK/ENG
CAMC-B33634	2020-11-05	B.1.177	45	UK/ENG
CAMC-B33DB7	2020-11-05	B.1.177.4	45	UK/ENG
CAMC-B33F75	2020-11-05	B.1.177.4	45	UK/ENG
CAMC-B3491C	2020-11-05	B.1.177.4	45	UK/ENG
CAMC-B36437	2020-11-05	B.1.177.4	45	UK/ENG
CAMC-B36446	2020-11-05	B.1.177.4	45	UK/ENG
CAMC-B3672F	2020-11-05	B.1.177.4	45	UK/ENG
CAMC-B36868	2020-11-05	B.1.177.4	45	UK/ENG
MILK-B56747	2020-11-05	B.1.177.4	45	UK/ENG
CAMC-B361E5	2020-11-05	B.1.177.4	45	UK/ENG
CAMC-B34ADD	2020-11-05	B.1.177	45	UK/ENG
CAMB-1B9D86	2020-11-05	B.1.160.7	45	UK/ENG
CAMB-1B9CE3	2020-11-05	B.1.160.7	45	UK/ENG
CAMB-1B9D0E	2020-11-05	B.1.160.7	45	UK/ENG
CAMB-1B9D2C	2020-11-05	B.1.160.7	45	UK/ENG
CAMB-1B9D68	2020-11-05	B.1.160.7	45	UK/ENG
CAMC-B34AEC	2020-11-05	B.1.160.7	45	UK/ENG
CAMB-1B9D4A	2020-11-05	B.1.177	45	UK/ENG
CAMB-1B9DA4	2020-11-05	B.1.177.4	45	UK/ENG
CAMC-B3481F	2020-11-06	B.1.221	45	UK/ENG
CAMC-B345CD	2020-11-06	B.1.1.37	45	UK/ENG
CAMC-B33C9C	2020-11-06	B.1.1.301	45	UK/ENG
CAMB-1BA110	2020-11-06	B.1.177	45	UK/ENG
CAMC-B33CAB	2020-11-06	B.1.177.18	45	UK/ENG
CAMC-B33C7E	2020-11-06	B.1.177	45	UK/ENG
CAMC-B345DC	2020-11-06	B.1.177	45	UK/ENG
CAMC-B3483D	2020-11-06	B.1.177.4	45	UK/ENG
CAMC-B3482E	2020-11-06	B.1.258	45	UK/ENG
CAMB-1B9FDB	2020-11-06	B.1.160.7	45	UK/ENG
CAMB-1B9FF9	2020-11-06	B.1.160.7	45	UK/ENG
CAMB-1BA013	2020-11-06	B.1.160.7	45	UK/ENG
CAMB-1BA031	2020-11-06	B.1.160.7	45	UK/ENG
CAMB-1BA05F	2020-11-06	B.1.160.7	45	UK/ENG
CAMB-1B9EFC	2020-11-06	B.1.160.7	45	UK/ENG
CAMB-1B9F35	2020-11-06	B.1.160.7	45	UK/ENG
CAMB-1B9F9F	2020-11-06	B.1.160.7	45	UK/ENG
CAMB-1B9CB6	2020-11-06	B.1.160.7	45	UK/ENG
CAMB-1B9CD4	2020-11-06	B.1.160.7	45	UK/ENG
CAMB-1B9D1D	2020-11-06	B.1.160.7	45	UK/ENG
CAMB-1B9D3B	2020-11-06	B.1.160.7	45	UK/ENG
CAMB-1BA101	2020-11-06	B.1.160.7	45	UK/ENG
CAMB-1B9F71	2020-11-06	B.1.177	45	UK/ENG
CAMB-1B9CF2	2020-11-06	B.1.177	45	UK/ENG
CAMB-1BA12F	2020-11-06	B.1.177	45	UK/ENG
ALDP-B5E0EA	2020-11-07	B.1.177	45	UK/ENG
CAMB-1B9ACB	2020-11-08	B.1.36.17	46	UK/ENG
CAMC-B51524	2020-11-08	B.1.177	46	UK/ENG
CAMC-B5164F	2020-11-08	B.1.36	46	UK/ENG
CAMC-B516A9	2020-11-08	B.1.160.2	46	UK/ENG
CAMC-B51DB3	2020-11-08	B.1.36	46	UK/ENG
CAMC-B543AF	2020-11-08	B.1.36	46	UK/ENG
CAMC-B543DC	2020-11-08	B.1.160.7	46	UK/ENG
CAMC-B53249	2020-11-08	B.1.1.130	46	UK/ENG
CAMC-B513FD	2020-11-08	B.1.1.307	46	UK/ENG
CAMC-B51409	2020-11-08	B.1.1.307	46	UK/ENG
CAMC-B53953	2020-11-08	B.1.1.307	46	UK/ENG
CAMC-B53962	2020-11-08	B.1.1.307	46	UK/ENG
CAMC-B53786	2020-11-08	B.1.1.301	46	UK/ENG
CAMC-B546E2	2020-11-08	B.1.1.315	46	UK/ENG
CAMC-B51F53	2020-11-08	B.1.1.315	46	UK/ENG
CAMC-B51F9F	2020-11-08	B.1.177.9	46	UK/ENG
CAMC-B53795	2020-11-08	B.1.177.17	46	UK/ENG
CAMC-B53856	2020-11-08	B.1.177.17	46	UK/ENG
CAMC-B543EB	2020-11-08	B.1.1.7	46	UK/ENG
CAMC-B51418	2020-11-08	B.1.1.219	46	UK/ENG
CAMC-B532C1	2020-11-08	B.1.258	46	UK/ENG
CAMC-B54390	2020-11-08	B.1.258	46	UK/ENG
CAMC-B53A23	2020-11-08	B.1.177.10	46	UK/ENG
CAMC-B51630	2020-11-08	B.1.177	46	UK/ENG
CAMC-B522B3	2020-11-08	B.1.177	46	UK/ENG
CAMC-B53874	2020-11-08	B.1.177	46	UK/ENG
CAMC-B51E29	2020-11-08	B.1.258	46	UK/ENG
CAMC-B5167C	2020-11-08	B.1.177	46	UK/ENG
CAMC-B51102	2020-11-08	B.1.177	46	UK/ENG
CAMC-B51603	2020-11-08	B.1.177	46	UK/ENG
CAMC-B51DC2	2020-11-08	B.1.177	46	UK/ENG
CAMC-B51DE0	2020-11-08	B.1.177	46	UK/ENG
CAMC-B532A3	2020-11-08	B.1.177	46	UK/ENG
CAMC-B53865	2020-11-08	B.1.177	46	UK/ENG
CAMC-B5413C	2020-11-08	B.1.177	46	UK/ENG
CAMC-B54381	2020-11-08	B.1.177	46	UK/ENG
CAMC-B51612	2020-11-08	B.1.177.4	46	UK/ENG
CAMC-B51EA1	2020-11-08	B.1.177.4	46	UK/ENG
CAMC-B51F35	2020-11-08	B.1.177.4	46	UK/ENG
CAMC-B522E0	2020-11-08	B.1.177.4	46	UK/ENG
CAMC-B53285	2020-11-08	B.1.177.4	46	UK/ENG
CAMC-B53838	2020-11-08	B.1.177.4	46	UK/ENG
CAMC-B5183A	2020-11-08	B.1.177	46	UK/ENG
CAMC-B51858	2020-11-08	B.1.177	46	UK/ENG
CAMC-B53777	2020-11-08	B.1.177	46	UK/ENG
CAMC-B5323A	2020-11-08	B.1.177	46	UK/ENG
CAMC-B51CF2	2020-11-08	B.1.258	46	UK/ENG
CAMC-B51D0E	2020-11-08	B.1.258	46	UK/ENG
CAMC-B51DD1	2020-11-08	B.1.177	46	UK/ENG
CAMC-B51E1A	2020-11-08	B.1.160.7	46	UK/ENG
CAMC-B53276	2020-11-08	B.1.160.7	46	UK/ENG
CAMC-B543CD	2020-11-08	B.1.160.7	46	UK/ENG
CAMB-1B9C3E	2020-11-09	B.1.221	46	UK/ENG
CAMB-1B9C2F	2020-11-09	B.1.1.307	46	UK/ENG
CAMB-1B9CA7	2020-11-09	B.1.1.279	46	UK/ENG
CAMC-B544E8	2020-11-09	B.1.177	46	UK/ENG
CAMC-B52A06	2020-11-09	B.1.36.17	46	UK/ENG
NORW-F6B2A	2020-11-09	B.1.36	46	UK/ENG
CAMC-B540F3	2020-11-09	B.1.1.315	46	UK/ENG
CAMB-1BA857	2020-11-09	B.1.177	46	UK/ENG
CAMC-B529CD	2020-11-09	B.1.177	46	UK/ENG
CAMC-B529FA	2020-11-09	B.1.177	46	UK/ENG
CAMC-B52C2E	2020-11-09	B.1.177	46	UK/ENG
QEUH-B66595	2020-11-09	B.1.177	46	UK/ENG
CAMC-B529EB	2020-11-09	B.1.177	46	UK/ENG
CAMC-B529BE	2020-11-09	B.1.177	46	UK/ENG
CAMC-B529AF	2020-11-09	B.1.258	46	UK/ENG
CAMC-B51B40	2020-11-09	B.1.177	46	UK/ENG
CAMC-B51B5F	2020-11-09	B.1.177.7	46	UK/ENG
CAMC-B51B31	2020-11-09	B.1.177.4	46	UK/ENG
CAMC-B52A15	2020-11-09	B.1.177.4	46	UK/ENG
CAMC-B5106F	2020-11-09	B.1.258	46	UK/ENG
CAMC-B5107E	2020-11-09	B.1.258	46	UK/ENG
CAMB-1BB16A	2020-11-09	B.1	46	UK/ENG
CAMC-B52C3D	2020-11-09	B.1	46	UK/ENG
CAMB-1BB285	2020-11-09	B.1.160.7	46	UK/ENG
CAMB-1BB100	2020-11-09	B.1.160.7	46	UK/ENG
CAMB-1BB267	2020-11-09	B.1.160.7	46	UK/ENG
CAMB-1BB0E5	2020-11-09	B.1.160.7	46	UK/ENG
CAMB-1BB249	2020-11-09	B.1.160.7	46	UK/ENG
CAMB-1BB22B	2020-11-09	B.1.160.7	46	UK/ENG
CAMB-1BB20D	2020-11-09	B.1.160.7	46	UK/ENG
CAMB-1BB1E2	2020-11-09	B.1.160.7	46	UK/ENG
CAMB-1BB1C4	2020-11-09	B.1.160.7	46	UK/ENG
CAMB-1BB1A6	2020-11-09	B.1.160.7	46	UK/ENG
CAMB-1BB14C	2020-11-09	B.1.160.7	46	UK/ENG
CAMB-1BAE46	2020-11-09	B.1.160.7	46	UK/ENG
CAMB-1BB12E	2020-11-09	B.1.160.7	46	UK/ENG
CAMB-1BAE28	2020-11-09	B.1.160.7	46	UK/ENG
CAMB-1BB188	2020-11-09	B.1.177.17	46	UK/ENG
CAMC-B5410F	2020-11-09	B.1.177.4	46	UK/ENG
CAMB-1BA2A4	2020-11-10	B.1.1.37	46	UK/ENG
CAMB-1BA24A	2020-11-10	B.1.1.279	46	UK/ENG
CAMB-1BA277	2020-11-10	B.1.177	46	UK/ENG
CAMB-1BA2C2	2020-11-10	B.1.177	46	UK/ENG
CAMB-1BA8DF	2020-11-10	B.1.221	46	UK/ENG
CAMB-1BA884	2020-11-10	B.1.1.315	46	UK/ENG
CAMB-1BA8B1	2020-11-10	B.1.1.7	46	UK/ENG
CAMB-1BA893	2020-11-10	B.1.177	46	UK/ENG
CAMB-1BA8FD	2020-11-10	B.1.177	46	UK/ENG
CAMB-1BA866	2020-11-10	B.1.177	46	UK/ENG
CAMB-1BAE82	2020-11-10	B.1.36.17	46	UK/ENG
CAMB-1BB0B8	2020-11-10	B.1.160.7	46	UK/ENG
CAMB-1BAF8F	2020-11-10	B.1.160.7	46	UK/ENG
CAMB-1BB05E	2020-11-10	B.1.160.7	46	UK/ENG
CAMB-1BB012	2020-11-10	B.1.160.7	46	UK/ENG
CAMB-1BAFF8	2020-11-10	B.1.160.7	46	UK/ENG
CAMB-1BAFDA	2020-11-10	B.1.160.7	46	UK/ENG
CAMB-1BB21C	2020-11-10	B.1.160.7	46	UK/ENG
CAMB-1BAFBC	2020-11-10	B.1.160.7	46	UK/ENG
CAMB-1BAF9E	2020-11-10	B.1.160.7	46	UK/ENG
CAMB-1BAF61	2020-11-10	B.1.160.7	46	UK/ENG
CAMB-1BAF70	2020-11-10	B.1.160.7	46	UK/ENG
CAMB-1BAF52	2020-11-10	B.1.160.7	46	UK/ENG
CAMB-1BAF34	2020-11-10	B.1.160.7	46	UK/ENG
CAMB-1BAF16	2020-11-10	B.1.160.7	46	UK/ENG
CAMB-1BAEFB	2020-11-10	B.1.160.7	46	UK/ENG
CAMB-1BAEDD	2020-11-10	B.1.160.7	46	UK/ENG
CAMB-1BB1F1	2020-11-10	B.1.160.7	46	UK/ENG
CAMB-1BAEBF	2020-11-10	B.1.160.7	46	UK/ENG
CAMB-1BAE91	2020-11-10	B.1.160.7	46	UK/ENG
CAMB-1BB0C7	2020-11-10	B.1.160.7	46	UK/ENG
CAMB-1BAE73	2020-11-10	B.1.160.7	46	UK/ENG
CAMB-1BAF43	2020-11-10	B.1.160.7	46	UK/ENG
CAMB-1BAE55	2020-11-10	B.1.160.7	46	UK/ENG
CAMB-1BAE37	2020-11-10	B.1.160.7	46	UK/ENG
CAMB-1BAE19	2020-11-10	B.1.160.7	46	UK/ENG
CAMB-1BADFE	2020-11-10	B.1.160.7	46	UK/ENG
CAMB-1BB1D3	2020-11-10	B.1.160.7	46	UK/ENG
CAMB-1BB0A9	2020-11-10	B.1.160.7	46	UK/ENG
CAMB-1BAF25	2020-11-10	B.1.160.7	46	UK/ENG
CAMB-1BB1B5	2020-11-10	B.1.160.7	46	UK/ENG
CAMB-1BB08B	2020-11-10	B.1.160.7	46	UK/ENG
CAMB-1BAF07	2020-11-10	B.1.160.7	46	UK/ENG
CAMB-1BB06D	2020-11-10	B.1.160.7	46	UK/ENG
CAMB-1BAEEC	2020-11-10	B.1.160.7	46	UK/ENG
CAMB-1BB179	2020-11-10	B.1.160.7	46	UK/ENG
CAMB-1BB04F	2020-11-10	B.1.160.7	46	UK/ENG
CAMB-1BB15B	2020-11-10	B.1.160.7	46	UK/ENG
CAMB-1BB021	2020-11-10	B.1.160.7	46	UK/ENG
CAMB-1BAEA0	2020-11-10	B.1.160.7	46	UK/ENG
CAMB-1BB13D	2020-11-10	B.1.160.7	46	UK/ENG
CAMB-1BB003	2020-11-10	B.1.160.7	46	UK/ENG
CAMB-1BAFE9	2020-11-10	B.1.160.7	46	UK/ENG
CAMB-1BAE64	2020-11-10	B.1.160.7	46	UK/ENG
CAMB-1BAFCB	2020-11-10	B.1.160.7	46	UK/ENG
CAMB-1BB0D6	2020-11-10	B.1.160.7	46	UK/ENG
CAMB-1BAFAD	2020-11-10	B.1.160.7	46	UK/ENG
CAMB-1BA875	2020-11-10	B.1.160.7	46	UK/ENG
CAMB-1BAECE	2020-11-10	B.1.1.315	46	UK/ENG
CAMB-1BB11F	2020-11-10	B.1.177.4	46	UK/ENG
CAMB-1BB09A	2020-11-10	B.1.177	46	UK/ENG
CAMB-1BA392	2020-11-11	B.1.36.17	46	UK/ENG
CAMB-1BA329	2020-11-11	B.1.1.279	46	UK/ENG
CAMB-1BA3DE	2020-11-11	B.1.1.279	46	UK/ENG
CAMB-1BA3ED	2020-11-11	B.1.1.279	46	UK/ENG
CAMB-1BA699	2020-11-11	B.1.177	46	UK/ENG
CAMB-1BA3B0	2020-11-11	B.1.177	46	UK/ENG
CAMB-1BA6C6	2020-11-11	B.1.177	46	UK/ENG
NORW-F8812	2020-11-11	B.1.36	46	UK/ENG
EXET-13A743	2020-11-11	B.1.177.9	46	UK/ENG
CAMC-B77A0B	2020-11-11	B.1.177	46	UK/ENG
CAMB-1BA82A	2020-11-11	B.1.177	46	UK/ENG
CAMB-1BA848	2020-11-11	B.1.177	46	UK/ENG
CAMB-1BA8C0	2020-11-11	B.1.177	46	UK/ENG
CAMB-1BA8EE	2020-11-11	B.1.177	46	UK/ENG
CAMB-1BABD6	2020-11-11	B.1.5	46	UK/ENG
CAMB-1BACA6	2020-11-11	B.1.160.7	46	UK/ENG
CAMB-1BAC88	2020-11-11	B.1.160.7	46	UK/ENG
CAMB-1BAC6A	2020-11-11	B.1.160.7	46	UK/ENG
CAMB-1BADD0	2020-11-11	B.1.160.7	46	UK/ENG
CAMB-1BADB2	2020-11-11	B.1.160.7	46	UK/ENG
CAMB-1BAD94	2020-11-11	B.1.160.7	46	UK/ENG
CAMB-1BAD76	2020-11-11	B.1.160.7	46	UK/ENG
CAMB-1BAD58	2020-11-11	B.1.160.7	46	UK/ENG
CAMB-1BAC4C	2020-11-11	B.1.160.7	46	UK/ENG
CAMB-1BAD3A	2020-11-11	B.1.160.7	46	UK/ENG
CAMB-1BAD1C	2020-11-11	B.1.160.7	46	UK/ENG
CAMB-1BACF1	2020-11-11	B.1.160.7	46	UK/ENG
CAMB-1BAC79	2020-11-11	B.1.160.7	46	UK/ENG
CAMB-1BAC2E	2020-11-11	B.1.160.7	46	UK/ENG
CAMB-1BAC3D	2020-11-11	B.1.160.7	46	UK/ENG
CAMB-1BAB9A	2020-11-11	B.1.160.7	46	UK/ENG
CAMB-1BAB7C	2020-11-11	B.1.160.7	46	UK/ENG
CAMB-1BAB5E	2020-11-11	B.1.160.7	46	UK/ENG
CAMB-1BAB30	2020-11-11	B.1.160.7	46	UK/ENG
CAMB-1BAC00	2020-11-11	B.1.160.7	46	UK/ENG
CAMB-1BAB12	2020-11-11	B.1.160.7	46	UK/ENG
CAMB-1BAA9D	2020-11-11	B.1.160.7	46	UK/ENG
CAMB-1BAA7F	2020-11-11	B.1.160.7	46	UK/ENG
CAMB-1BAD49	2020-11-11	B.1.160.7	46	UK/ENG
CAMB-1BAA51	2020-11-11	B.1.160.7	46	UK/ENG
CAMB-1BABE5	2020-11-11	B.1.160.7	46	UK/ENG
CAMB-1BAA33	2020-11-11	B.1.160.7	46	UK/ENG
CAMB-1BAA15	2020-11-11	B.1.160.7	46	UK/ENG
CAMB-1BA9FA	2020-11-11	B.1.160.7	46	UK/ENG
CAMB-1BA9BE	2020-11-11	B.1.160.7	46	UK/ENG
CAMB-1BA972	2020-11-11	B.1.160.7	46	UK/ENG
CAMB-1BA954	2020-11-11	B.1.160.7	46	UK/ENG
CAMB-1BA918	2020-11-11	B.1.160.7	46	UK/ENG
CAMB-1BAD0D	2020-11-11	B.1.160.7	46	UK/ENG
CAMB-1BACE2	2020-11-11	B.1.160.7	46	UK/ENG
CAMB-1BACC4	2020-11-11	B.1.160.7	46	UK/ENG
CAMB-1BAC5B	2020-11-11	B.1.1	46	UK/ENG
CAMB-1BAABB	2020-11-11	B.1.1.315	46	UK/ENG
CAMB-1BACD3	2020-11-11	B.1.177.9	46	UK/ENG
CAMB-1BAC1F	2020-11-11	B.1.177	46	UK/ENG
CAMB-1BAAD9	2020-11-11	B.1.177	46	UK/ENG
CAMB-1BAD2B	2020-11-11	B.1.177	46	UK/ENG
CAMB-1BA936	2020-11-11	B.1.177	46	UK/ENG
CAMB-1BABF4	2020-11-11	B.1.177.2	46	UK/ENG
CAMB-1BA990	2020-11-11	B.1.177.2	46	UK/ENG
CAMB-1BA9DC	2020-11-11	B.1.177	46	UK/ENG
CAMB-1BA5F6	2020-11-12	B.1.36.9	46	UK/ENG
CAMC-B7A83B	2020-11-12	B.1.177	46	UK/ENG
CAMC-B7B982	2020-11-12	B.1.177	46	UK/ENG
CAMC-B79BCA	2020-11-12	B.1.177	46	UK/ENG
CAMC-B7B4DC	2020-11-12	B.1.177	46	UK/ENG
CAMC-B7B524	2020-11-12	B.1.177	46	UK/ENG
CAMC-B7B0E7	2020-11-12	B.1.36.17	46	UK/ENG
CAMC-B79F37	2020-11-12	B.1.36	46	UK/ENG
CAMC-B77458	2020-11-12	B.1.160.7	46	UK/ENG
CAMC-B78C13	2020-11-12	B.1.160.7	46	UK/ENG
CAMC-B79BD9	2020-11-12	B.1.160.7	46	UK/ENG
CAMC-B7A6E6	2020-11-12	B.1.160.7	46	UK/ENG
CAMC-B7B533	2020-11-12	B.1	46	UK/ENG
CAMC-B7A6C8	2020-11-12	B.1.1.44	46	UK/ENG
CAMC-B7A7D4	2020-11-12	B.1.1.204	46	UK/ENG
CAMC-B78105	2020-11-12	B.1.1	46	UK/ENG
CAMC-B790CB	2020-11-12	B.1.1.315	46	UK/ENG
CAMC-B7B515	2020-11-12	B.1.1.315	46	UK/ENG
CAMC-B7A9ED	2020-11-12	B.1.1.170	46	UK/ENG
CAMB-1BA81B	2020-11-12	B.1.1.7	46	UK/ENG
CAMC-B7A81D	2020-11-12	B.1.1.7	46	UK/ENG
CAMB-1BA8A2	2020-11-12	B.1.177	46	UK/ENG
CAMC-B7A6D7	2020-11-12	B.1.177	46	UK/ENG
CAMB-1BA839	2020-11-12	B.1.177	46	UK/ENG
CAMC-B780EA	2020-11-12	B.1.177	46	UK/ENG
CAMC-B7A798	2020-11-12	B.1.177	46	UK/ENG
CAMC-B7ABC9	2020-11-12	B.1.177	46	UK/ENG
CAMC-B7ABD8	2020-11-12	B.1.177	46	UK/ENG
CAMC-B7AEA2	2020-11-12	B.1.177	46	UK/ENG
NORW-F7FF0	2020-11-12	B.1.177	46	UK/ENG
CAMC-B78D89	2020-11-12	B.1.177	46	UK/ENG
CAMC-B7B928	2020-11-12	B.1.177	46	UK/ENG
CAMC-B7B937	2020-11-12	B.1.177	46	UK/ENG
CAMC-B78D98	2020-11-12	B.1.177.4	46	UK/ENG
CAMC-B7A1F4	2020-11-12	B.1.177.4	46	UK/ENG
CAMC-B7A200	2020-11-12	B.1.177.4	46	UK/ENG
CAMC-B7A5E9	2020-11-12	B.1.177.4	46	UK/ENG
CAMC-B7A7E3	2020-11-12	B.1.177.4	46	UK/ENG
CAMC-B7A7F2	2020-11-12	B.1.177.4	46	UK/ENG
CAMC-B7A868	2020-11-12	B.1.177.4	46	UK/ENG
CAMC-B7AEC0	2020-11-12	B.1.258	46	UK/ENG
CAMC-B7B4EB	2020-11-12	B.1.177	46	UK/ENG
CAMB-1BAE0A	2020-11-12	B.1.160.7	46	UK/ENG
CAMB-1BAB21	2020-11-12	B.1.160.7	46	UK/ENG
CAMB-1BA9AF	2020-11-12	B.1.160.7	46	UK/ENG
CAMB-1BADEF	2020-11-12	B.1.160.7	46	UK/ENG
CAMB-1BAB03	2020-11-12	B.1.160.7	46	UK/ENG
CAMB-1BA981	2020-11-12	B.1.160.7	46	UK/ENG
CAMB-1BADC1	2020-11-12	B.1.160.7	46	UK/ENG
CAMB-1BAAE8	2020-11-12	B.1.160.7	46	UK/ENG
CAMB-1BA963	2020-11-12	B.1.160.7	46	UK/ENG
CAMB-1BADA3	2020-11-12	B.1.160.7	46	UK/ENG
CAMB-1BAACA	2020-11-12	B.1.160.7	46	UK/ENG
CAMB-1BA945	2020-11-12	B.1.160.7	46	UK/ENG
CAMB-1BAD85	2020-11-12	B.1.160.7	46	UK/ENG
CAMB-1BAAAC	2020-11-12	B.1.160.7	46	UK/ENG
CAMB-1BA927	2020-11-12	B.1.160.7	46	UK/ENG
CAMB-1BAD67	2020-11-12	B.1.160.7	46	UK/ENG
CAMB-1BAA8E	2020-11-12	B.1.160.7	46	UK/ENG
CAMB-1BB2FE	2020-11-12	B.1.160.7	46	UK/ENG
CAMB-1BAA60	2020-11-12	B.1.160.7	46	UK/ENG
CAMB-1BB2D0	2020-11-12	B.1.160.7	46	UK/ENG
CAMB-1BABC7	2020-11-12	B.1.160.7	46	UK/ENG
CAMB-1BAA42	2020-11-12	B.1.160.7	46	UK/ENG
CAMB-1BB2B2	2020-11-12	B.1.160.7	46	UK/ENG
CAMB-1BABA9	2020-11-12	B.1.160.7	46	UK/ENG
CAMB-1BAA24	2020-11-12	B.1.160.7	46	UK/ENG
CAMB-1BB294	2020-11-12	B.1.160.7	46	UK/ENG
CAMB-1BAB8B	2020-11-12	B.1.160.7	46	UK/ENG
CAMB-1BAA06	2020-11-12	B.1.160.7	46	UK/ENG
CAMB-1BB276	2020-11-12	B.1.160.7	46	UK/ENG
CAMB-1BAB6D	2020-11-12	B.1.160.7	46	UK/ENG
CAMB-1BA9EB	2020-11-12	B.1.160.7	46	UK/ENG
CAMB-1BAB4F	2020-11-12	B.1.160.7	46	UK/ENG
CAMB-1BA9CD	2020-11-12	B.1.160.7	46	UK/ENG
CAMB-1BB23A	2020-11-12	B.1.160.7	46	UK/ENG
CAMC-B78DE3	2020-11-12	B.1.160.7	46	UK/ENG
CAMB-1BB258	2020-11-12	B.1.177	46	UK/ENG
CAMB-1BA58D	2020-11-13	B.1.177.6	46	UK/ENG
CAMB-1BA5D8	2020-11-13	B.1.177	46	UK/ENG
CAMC-B7B427	2020-11-13	B.1.160.7	46	UK/ENG
CAMB-1BBA7E	2020-11-13	B.1.1.311	46	UK/ENG
CAMC-B7AAEA	2020-11-13	B.1.1.37	46	UK/ENG
CAMB-1BBA9C	2020-11-13	B.1.1.315	46	UK/ENG
CAMB-1BBA14	2020-11-13	B.1.177.9	46	UK/ENG
CAMB-1BBA32	2020-11-13	B.1.177.6	46	UK/ENG
CAMB-1BBA50	2020-11-13	B.1.177	46	UK/ENG
CAMB-1BBC96	2020-11-13	B.1.160.7	46	UK/ENG
CAMB-1BBC78	2020-11-13	B.1.160.7	46	UK/ENG
CAMB-1BBC5A	2020-11-13	B.1.160.7	46	UK/ENG
CAMB-1BBC3C	2020-11-13	B.1.160.7	46	UK/ENG
CAMB-1BBC1E	2020-11-13	B.1.160.7	46	UK/ENG
CAMB-1BBBF3	2020-11-13	B.1.160.7	46	UK/ENG
CAMB-1BBB11	2020-11-13	B.1.160.7	46	UK/ENG
CAMB-1BBAF6	2020-11-13	B.1.160.7	46	UK/ENG
CAMB-1BBAD8	2020-11-13	B.1.160.7	46	UK/ENG
CAMB-1BBEAF	2020-11-13	B.1.160.7	46	UK/ENG
CAMB-1BBE81	2020-11-13	B.1.160.7	46	UK/ENG
CAMB-1BBE45	2020-11-13	B.1.160.7	46	UK/ENG
CAMB-1BBDEE	2020-11-13	B.1.160.7	46	UK/ENG
CAMB-1BBDC0	2020-11-13	B.1.160.7	46	UK/ENG
CAMB-1BBDA2	2020-11-13	B.1.160.7	46	UK/ENG
CAMB-1BBD66	2020-11-13	B.1.160.7	46	UK/ENG
CAMB-1BBD48	2020-11-13	B.1.160.7	46	UK/ENG
CAMB-1BBD0C	2020-11-13	B.1.160.7	46	UK/ENG
CAMB-1BBCE1	2020-11-13	B.1.160.7	46	UK/ENG
CAMB-1BBCC3	2020-11-13	B.1.160.7	46	UK/ENG
CAMB-1BBA05	2020-11-13	B.1.160.7	46	UK/ENG
CAMB-1BBE09	2020-11-13	B.1.1.307	46	UK/ENG
CAMB-1BBD84	2020-11-13	B.1.1.315	46	UK/ENG
CAMB-1BBCB4	2020-11-13	B.1.177.9	46	UK/ENG
CAMB-1BBABA	2020-11-13	B.1.177.9	46	UK/ENG
CAMB-1BBE27	2020-11-13	B.1.1.7	46	UK/ENG
CAMB-1BBE63	2020-11-13	B.1.177.4	46	UK/ENG
CAMB-1BBBD5	2020-11-13	B.1.177	46	UK/ENG
CAMB-1BBD2A	2020-11-13	B.1.177	46	UK/ENG
CAMB-1BA550	2020-11-14	B.1.160.7	46	UK/ENG
CAMB-1BA444	2020-11-14	B.1.1.307	46	UK/ENG
CAMB-1BA4DB	2020-11-14	B.1.1.279	46	UK/ENG
NORW-F80CF	2020-11-14	B.1.177	46	UK/ENG
CAMC-B98169	2020-11-15	B.1.177	47	UK/ENG
CAMC-B99414	2020-11-15	B.1.177	47	UK/ENG
CAMC-B9AC57	2020-11-15	B.1.177	47	UK/ENG
CAMC-B9A0C4	2020-11-15	B.1.177	47	UK/ENG
CAMC-B9903E	2020-11-15	B.1.36.17	47	UK/ENG
CAMC-B98E53	2020-11-15	B.1.160.7	47	UK/ENG
CAMC-B98178	2020-11-15	B.1.177.17	47	UK/ENG
CAMC-B99906	2020-11-15	B.1.177.17	47	UK/ENG
CAMC-B99924	2020-11-15	B.1.177.17	47	UK/ENG
CAMC-B99933	2020-11-15	B.1.177.17	47	UK/ENG
CAMC-B9997F	2020-11-15	B.1.177.9	47	UK/ENG
CAMC-B9A0A6	2020-11-15	B.1.177.17	47	UK/ENG
CAMC-B9A0D3	2020-11-15	B.1.177.17	47	UK/ENG
CAMC-B9A0E2	2020-11-15	B.1.177.17	47	UK/ENG
CAMC-B9A10D	2020-11-15	B.1.177.17	47	UK/ENG
CAMC-B9A12B	2020-11-15	B.1.177.17	47	UK/ENG
CAMC-B984E8	2020-11-15	B.1.1.7	47	UK/ENG
CAMC-B9904D	2020-11-15	B.1.1.7	47	UK/ENG
CAMC-B98AD7	2020-11-15	B.1.1.7	47	UK/ENG
CAMC-B98F41	2020-11-15	B.1.177	47	UK/ENG
CAMC-B98F50	2020-11-15	B.1.177	47	UK/ENG
CAMC-B98F6F	2020-11-15	B.1.177	47	UK/ENG
CAMC-B98819	2020-11-15	B.1.1.1	47	UK/ENG
CAMC-B9ADCD	2020-11-15	B.1.177.10	47	UK/ENG
CAMC-B9A4F5	2020-11-15	B.1.177.19	47	UK/ENG
CAMC-B982FD	2020-11-15	B.1.177	47	UK/ENG
CAMC-B98309	2020-11-15	B.1.177	47	UK/ENG
CAMC-B98327	2020-11-15	B.1.177.16	47	UK/ENG
CAMC-B99423	2020-11-15	B.1.177.16	47	UK/ENG
CAMC-B996E1	2020-11-15	B.1.177.16	47	UK/ENG
CAMC-B999CA	2020-11-15	B.1.177.16	47	UK/ENG
CAMC-B999D9	2020-11-15	B.1.177.16	47	UK/ENG
CAMC-B9ADAF	2020-11-15	B.1.177.17	47	UK/ENG
CAMC-B99B00	2020-11-15	B.1.177	47	UK/ENG
CAMC-B98D38	2020-11-15	B.1.177	47	UK/ENG
CAMC-B99098	2020-11-15	B.1.177	47	UK/ENG
CAMC-B998EB	2020-11-15	B.1.177	47	UK/ENG
CAMC-B9A4E6	2020-11-15	B.1.177.26	47	UK/ENG
CAMC-B984F7	2020-11-15	B.1.177	47	UK/ENG
CAMC-B98521	2020-11-15	B.1.177	47	UK/ENG
CAMC-B98D47	2020-11-15	B.1.177	47	UK/ENG
CAMC-B99001	2020-11-15	B.1.177	47	UK/ENG
CAMC-B9972A	2020-11-15	B.1.177	47	UK/ENG
CAMC-B99915	2020-11-15	B.1.177	47	UK/ENG
CAMC-B99AA9	2020-11-15	B.1.177	47	UK/ENG
CAMC-B99E16	2020-11-15	B.1.177	47	UK/ENG
CAMC-B99E25	2020-11-15	B.1.177	47	UK/ENG
CAMC-B9A176	2020-11-15	B.1.177.7	47	UK/ENG
CAMC-B9ABE1	2020-11-15	B.1.177	47	UK/ENG
CAMC-B9ABF0	2020-11-15	B.1.177	47	UK/ENG
CAMC-B9AC39	2020-11-15	B.1.177	47	UK/ENG
CAMC-B9958A	2020-11-15	B.1.177	47	UK/ENG
CAMC-B98512	2020-11-15	B.1.177.4	47	UK/ENG
CAMC-B98D74	2020-11-15	B.1.177.4	47	UK/ENG
CAMC-B9A097	2020-11-15	B.1.177.4	47	UK/ENG
CAMC-B99960	2020-11-15	B.1.177.4	47	UK/ENG
CAMC-B98187	2020-11-15	B.1.177.4	47	UK/ENG
CAMC-B996D2	2020-11-15	B.1.177.4	47	UK/ENG
CAMC-B9A0B5	2020-11-15	B.1.177	47	UK/ENG
CAMC-B98E62	2020-11-15	B.1.160.7	47	UK/ENG
CAMC-B99A9A	2020-11-15	B.1.160.7	47	UK/ENG
CAMB-1BA75A	2020-11-16	B.1.177	47	UK/ENG
CAMB-1BB49E	2020-11-16	B.1.177	47	UK/ENG
CAMC-B9A53E	2020-11-16	B.1.1.7	47	UK/ENG
CAMB-1BBA6F	2020-11-16	B.1.177	47	UK/ENG
CAMB-1BB980	2020-11-16	B.1.177.6	47	UK/ENG
CAMB-1BBA41	2020-11-16	B.1.177.6	47	UK/ENG
CAMB-1BBA8D	2020-11-16	B.1.177.6	47	UK/ENG
CAMB-1BB962	2020-11-16	B.1.177.4	47	UK/ENG
CAMC-B9A52F	2020-11-16	B.1.177.4	47	UK/ENG
CAMB-1BBC87	2020-11-16	B.1.160.7	47	UK/ENG
CAMB-1BBC4B	2020-11-16	B.1.160.7	47	UK/ENG
CAMB-1BBC2D	2020-11-16	B.1.160.7	47	UK/ENG
CAMB-1BBC0F	2020-11-16	B.1.160.7	47	UK/ENG
CAMB-1BBBE4	2020-11-16	B.1.160.7	47	UK/ENG
CAMB-1BBBC6	2020-11-16	B.1.160.7	47	UK/ENG
CAMB-1BBB4E	2020-11-16	B.1.160.7	47	UK/ENG
CAMB-1BB9CC	2020-11-16	B.1.160.7	47	UK/ENG
CAMB-1BBB3F	2020-11-16	B.1.1.315	47	UK/ENG
CAMB-1BBC69	2020-11-16	B.1.1.315	47	UK/ENG
CAMB-1BBA23	2020-11-16	B.1.177.9	47	UK/ENG
CAMB-1BB4AD	2020-11-16	B.1.177.4	47	UK/ENG
CAMB-1BBB5D	2020-11-16	B.1.177.4	47	UK/ENG
CAMB-1BB9DB	2020-11-17	B.1.221	47	UK/ENG
CAMB-1BB9F9	2020-11-17	B.1.221	47	UK/ENG
CAMB-1BB926	2020-11-17	B.1.177.9	47	UK/ENG
CAMB-1BB944	2020-11-17	B.1.1.7	47	UK/ENG
CAMB-1BB917	2020-11-17	B.1.177.6	47	UK/ENG
CAMB-1BBAAB	2020-11-17	B.1.177.4	47	UK/ENG
CAMB-1BBE90	2020-11-17	B.1.160.7	47	UK/ENG
CAMB-1BBE72	2020-11-17	B.1.160.7	47	UK/ENG
CAMB-1BBE54	2020-11-17	B.1.160.7	47	UK/ENG
CAMB-1BBE36	2020-11-17	B.1.160.7	47	UK/ENG
CAMB-1BBDFD	2020-11-17	B.1.160.7	47	UK/ENG
CAMB-1BBDDF	2020-11-17	B.1.160.7	47	UK/ENG
CAMB-1BBDB1	2020-11-17	B.1.160.7	47	UK/ENG
CAMB-1BBD93	2020-11-17	B.1.160.7	47	UK/ENG
CAMB-1BBD75	2020-11-17	B.1.160.7	47	UK/ENG
CAMB-1BBD57	2020-11-17	B.1.160.7	47	UK/ENG
CAMB-1BBB7B	2020-11-17	B.1.160.7	47	UK/ENG
CAMB-1BBBA8	2020-11-17	B.1.160.7	47	UK/ENG
CAMB-1BBB8A	2020-11-17	B.1.160.7	47	UK/ENG
CAMB-1BBB6C	2020-11-17	B.1.160.7	47	UK/ENG
CAMB-1BB8ED	2020-11-18	B.1.1.315	47	UK/ENG
CAMB-1BB540	2020-11-18	B.1.177	47	UK/ENG
CAMB-1BB9BD	2020-11-18	B.1.36.9	47	UK/ENG
CAMB-1BB953	2020-11-18	B.1.1.7	47	UK/ENG
MILK-BAC3A8	2020-11-18	B.1.1.7	47	UK/ENG
CAMB-1BB99F	2020-11-18	B.1.177	47	UK/ENG
CAMB-1BB9EA	2020-11-18	B.1.258	47	UK/ENG
CAMB-1BB971	2020-11-18	B.1.177.6	47	UK/ENG
CAMB-1BB9AE	2020-11-18	B.1.177	47	UK/ENG
CAMB-1BBCF0	2020-11-18	B.1.160.7	47	UK/ENG
CAMB-1BBB99	2020-11-18	B.1.160.7	47	UK/ENG
CAMB-1BBCA5	2020-11-18	B.1.160.7	47	UK/ENG
CAMB-1BBD39	2020-11-18	B.1.177.19	47	UK/ENG
CAMB-1BBAE7	2020-11-18	B.1.177.16	47	UK/ENG
CAMB-1BBAC9	2020-11-18	B.1.177.16	47	UK/ENG
CAMB-1BB935	2020-11-18	B.1.177	47	UK/ENG
CAMB-1BB73B	2020-11-19	B.1.36.17	47	UK/ENG
CAMB-1BB856	2020-11-19	B.1.1.311	47	UK/ENG
CAMB-1BB777	2020-11-19	B.1.177.6	47	UK/ENG
CAMB-1BB7B3	2020-11-19	B.1.177.6	47	UK/ENG
CAMB-1BB908	2020-11-19	B.1.1.279	47	UK/ENG
CAMB-1BBE18	2020-11-19	B.1.160.7	47	UK/ENG
CAMB-1BBBB7	2020-11-19	B.1.160.7	47	UK/ENG
CAMB-1BBB20	2020-11-19	B.1.160.7	47	UK/ENG
CAMB-1BBB02	2020-11-19	B.1.177	47	UK/ENG
CAMB-1BB698	2020-11-20	B.1.258.11	47	UK/ENG
CAMB-1BB689	2020-11-20	B.1.177.6	47	UK/ENG
CAMC-BC003E	2020-11-20	B.1.177	47	UK/ENG
CAMB-1BCA31	2020-11-20	B.1.177	47	UK/ENG
CAMB-1BCA5F	2020-11-20	B.1.177	47	UK/ENG
CAMB-1BC98F	2020-11-20	B.1.177	47	UK/ENG
CAMB-1BB66B	2020-11-21	B.1.177.6	47	UK/ENG
CAMC-BBE4CE	2020-11-21	B.1.177.9	47	UK/ENG
CAMC-BBBEA5	2020-11-21	B.1.1.7	47	UK/ENG
CAMC-BBC017	2020-11-21	B.1.1.7	47	UK/ENG
CAMC-BBC4A2	2020-11-21	B.1.1.7	47	UK/ENG
CAMC-BBCC13	2020-11-21	B.1.1.7	47	UK/ENG
CAMC-BBBFB1	2020-11-21	B.1.177	47	UK/ENG
CAMC-BBBFC0	2020-11-21	B.1.177.16	47	UK/ENG
CAMC-BBBF1B	2020-11-21	B.1.177	47	UK/ENG
CAMC-BBBF39	2020-11-21	B.1.177	47	UK/ENG
CAMC-BBC053	2020-11-21	B.1.177	47	UK/ENG
CAMC-BBC071	2020-11-21	B.1.177	47	UK/ENG
CAMC-BBC4B1	2020-11-21	B.1.177	47	UK/ENG
CAMC-BBC590	2020-11-21	B.1.177	47	UK/ENG
CAMC-BBCA64	2020-11-21	B.1.177	47	UK/ENG
CAMC-BBBC14	2020-11-21	B.1.177.4	47	UK/ENG
CAMC-BBBE1E	2020-11-21	B.1.177.4	47	UK/ENG
CAMC-BBCA46	2020-11-21	B.1.177.4	47	UK/ENG
CAMC-BBCA55	2020-11-21	B.1.177.4	47	UK/ENG
CAMC-BBFF08	2020-11-21	B.1.177.4	47	UK/ENG
CAMC-BBFF17	2020-11-21	B.1.177.4	47	UK/ENG
CAMC-BBC68E	2020-11-21	B.1.177	47	UK/ENG
CAMC-BBC062	2020-11-21	B.1.177	47	UK/ENG
CAMB-1BC943	2020-11-21	B.1.160.7	48	UK/ENG
CAMC-BBC493	2020-11-21	B.1.177	47	UK/ENG
CAMB-1BB5E6	2020-11-22	B.1.177.6	48	UK/ENG
CAMC-BC0818	2020-11-22	B.1.177	48	UK/ENG
CAMC-BC0827	2020-11-22	B.1.177	48	UK/ENG
CAMC-BC211B	2020-11-22	B.1.36.9	48	UK/ENG
CAMC-BC08EB	2020-11-22	B.1.160.7	48	UK/ENG
CAMC-BBB8F2	2020-11-22	B.1	48	UK/ENG
CAMC-BBDD4C	2020-11-22	B.1.88.1	48	UK/ENG
CAMC-BC1A3F	2020-11-22	B.1.1.277	48	UK/ENG
CAMC-BC0010	2020-11-22	B.1.1.196	48	UK/ENG
CAMC-BBB90E	2020-11-22	B.1.1.315	48	UK/ENG
CAMC-BC2306	2020-11-22	B.1.1.315	48	UK/ENG
CAMC-BC070C	2020-11-22	B.1.177.9	48	UK/ENG
CAMC-BC1431	2020-11-22	B.1.177.17	48	UK/ENG
CAMC-BC1A20	2020-11-22	B.1.177.9	48	UK/ENG
CAMC-BBB94A	2020-11-22	B.1.1.7	48	UK/ENG
CAMC-BBCC7D	2020-11-22	B.1.1.7	48	UK/ENG
CAMC-BBD1E6	2020-11-22	B.1.1.7	48	UK/ENG
CAMC-BBD4B0	2020-11-22	B.1.1.7	48	UK/ENG
CAMC-BBDB8E	2020-11-22	B.1.1.7	48	UK/ENG
CAMC-BC0B4C	2020-11-22	B.1.1.7	48	UK/ENG
CAMC-BC0D19	2020-11-22	B.1.1.7	48	UK/ENG
CAMC-BC1A11	2020-11-22	B.1.1.7	48	UK/ENG
CAMC-BC0238	2020-11-22	B.1.177	48	UK/ENG
CAMC-BC071B	2020-11-22	B.1.177	48	UK/ENG
CAMC-BBE1F4	2020-11-22	B.1.177	48	UK/ENG
CAMC-BBFFCC	2020-11-22	B.1.177.16	48	UK/ENG
CAMC-BC1BF0	2020-11-22	B.1.177	48	UK/ENG
CAMC-BC1422	2020-11-22	B.1.177	48	UK/ENG
CAMC-BC06F0	2020-11-22	B.1.177	48	UK/ENG
CAMC-BBD1D7	2020-11-22	B.1.177	48	UK/ENG
CAMC-BC0B5B	2020-11-22	B.1.177	48	UK/ENG
CAMC-BC1BD2	2020-11-22	B.1.177.7	48	UK/ENG
CAMC-BC0836	2020-11-22	B.1.177	48	UK/ENG
CAMC-BC22EB	2020-11-22	B.1.177	48	UK/ENG
CAMC-BC002F	2020-11-22	B.1.177.4	48	UK/ENG
CAMC-BBD22F	2020-11-22	B.1.177	48	UK/ENG
CAMC-BC06E1	2020-11-22	B.1.160.7	48	UK/ENG
CAMB-1BC934	2020-11-23	B.1.221	48	UK/ENG
NORW-F6304	2020-11-23	B.1.36	48	UK/ENG
NORW-F8B37	2020-11-23	B.1.36	48	UK/ENG
CAMC-BC05F3	2020-11-23	B.1	48	UK/ENG
CAMC-BC1EE8	2020-11-23	B.1.36.9	48	UK/ENG
CAMB-1BC916	2020-11-23	B.1.1.279	48	UK/ENG
CAMC-BC1F03	2020-11-23	B.1.1.315	48	UK/ENG
CAMC-BC1ED9	2020-11-23	B.1.177.9	48	UK/ENG
CAMC-BC1EF7	2020-11-23	B.1.177.9	48	UK/ENG
CAMB-1BC9F8	2020-11-23	B.1.1.7	48	UK/ENG
CAMB-1BCA13	2020-11-23	B.1.177.6	48	UK/ENG
CAMB-1BCA6E	2020-11-23	B.1.177.6	48	UK/ENG
NORW-F6F3D	2020-11-24	B.1.36	48	UK/ENG
CAMB-1BCA22	2020-11-24	B.1.1.7	48	UK/ENG
CAMB-1BCA40	2020-11-24	B.1.1.7	48	UK/ENG
NORW-F6FD3	2020-11-24	B.1.177	48	UK/ENG
NORW-F6FF1	2020-11-24	B.1.177	48	UK/ENG
CAMB-1BC9E9	2020-11-24	B.1.177.6	48	UK/ENG
CAMB-1BCA04	2020-11-24	B.1.177.6	48	UK/ENG
CAMB-1BC961	2020-11-24	B.1.160.7	48	UK/ENG
CAMB-1BC925	2020-11-24	B.1.160.7	48	UK/ENG
CAMB-1B78E1	2020-11-24	B.1.177.9	48	UK/ENG
CAMB-1BC309	2020-11-25	B.1.221	48	UK/ENG
QEUH-BCB455	2020-11-25	B.1	48	UK/ENG
CAMB-1BC9CB	2020-11-25	B.1.1.7	48	UK/ENG
NORW-F8FC2	2020-11-25	B.1.1.7	48	UK/ENG
QEUH-BCB446	2020-11-25	B.1.177	48	UK/ENG
NORW-F7154	2020-11-25	B.1.177	48	UK/ENG
CAMB-1BC952	2020-11-25	B.1.177.6	48	UK/ENG
CAMB-1BC20C	2020-11-26	B.1.1.240	48	UK/ENG
CAMB-1BC59A	2020-11-26	B.1.177.6	48	UK/ENG
CAMB-1BC54F	2020-11-26	B.1.177	48	UK/ENG
NORW-F918F	2020-11-26	B.1.36	48	UK/ENG
NORW-F6243	2020-11-26	B.1.177.17	48	UK/ENG
CAMB-1BC970	2020-11-26	B.1.1.7	48	UK/ENG
CAMB-1BC99E	2020-11-26	B.1.1.7	48	UK/ENG
CAMB-1BC9BC	2020-11-26	B.1.1.7	48	UK/ENG
CAMB-1BC9AD	2020-11-26	B.1.177	48	UK/ENG
CAMB-1BC9DA	2020-11-26	B.1.177.6	48	UK/ENG
QEUH-BCC278	2020-11-26	B.1.177.4	48	UK/ENG
QEUH-BCB3EF	2020-11-26	B.1.177	48	UK/ENG
QEUH-BCB482	2020-11-26	B.1.177	48	UK/ENG
CAMB-1BC433	2020-11-27	B.1.177	48	UK/ENG
CAMB-1BC460	2020-11-27	B.1.177.6	48	UK/ENG
CAMB-1BC48E	2020-11-27	B.1.177.6	48	UK/ENG
CAMB-1BC4BB	2020-11-27	B.1.177.6	48	UK/ENG
CAMB-1BC4CA	2020-11-27	B.1.177.6	48	UK/ENG
NORW-F6331	2020-11-27	B.1.36	48	UK/ENG
CAMC-BD189C	2020-11-27	B.1.1.307	48	UK/ENG
CAMC-BD4486	2020-11-27	B.1.1.307	48	UK/ENG
CAMC-BD18BA	2020-11-27	B.1.1.37	48	UK/ENG
CAMC-BD18D8	2020-11-27	B.1.1.37	48	UK/ENG
CAMC-BD186F	2020-11-27	B.1.1.315	48	UK/ENG
CAMC-BD20DF	2020-11-27	B.1.1.315	48	UK/ENG
CAMC-BD20EE	2020-11-27	B.1.1.315	48	UK/ENG
CAMC-BD435C	2020-11-27	B.1.1.315	48	UK/ENG
CAMC-BD46DB	2020-11-27	B.1.1.315	48	UK/ENG
CAMC-BD48C6	2020-11-27	B.1.1.315	48	UK/ENG
CAMB-1BD46F	2020-11-27	B.1.1.7	48	UK/ENG
CAMB-1BD65A	2020-11-27	B.1.1.7	48	UK/ENG
CAMC-BD1841	2020-11-27	B.1.1.7	48	UK/ENG
CAMC-BD15E0	2020-11-27	B.1.177.16	48	UK/ENG
CAMC-BD18AB	2020-11-27	B.1.177	48	UK/ENG
CAMC-BD160B	2020-11-27	B.1.177	48	UK/ENG
CAMB-1BD678	2020-11-27	B.1.177.6	48	UK/ENG
CAMC-BD46AE	2020-11-27	B.1.177	48	UK/ENG
CAMC-BD48A8	2020-11-27	B.1.177	48	UK/ENG
CAMC-BD1805	2020-11-27	B.1.177	48	UK/ENG
CAMC-BD1823	2020-11-27	B.1.177	48	UK/ENG
CAMC-BD1832	2020-11-27	B.1.177	48	UK/ENG
CAMC-BD1850	2020-11-27	B.1.177	48	UK/ENG
CAMC-BD1814	2020-11-27	B.1.177.4	48	UK/ENG
CAMC-BD48D5	2020-11-27	B.1.177.4	48	UK/ENG
CAMC-BD187E	2020-11-27	B.1.177	48	UK/ENG
CAMC-BD18E7	2020-11-27	B.1.177	48	UK/ENG
CAMB-1BC424	2020-11-28	B.1.177.17	48	UK/ENG
CAMC-BD20C0	2020-11-28	B.1.1.37	48	UK/ENG
CAMC-BD28E6	2020-11-28	B.1.1.7	48	UK/ENG
CAMC-BD1ED6	2020-11-28	B.1.177.17	48	UK/ENG
CAMC-BD2260	2020-11-28	B.1.177	48	UK/ENG
CAMC-BD228E	2020-11-28	B.1.177	48	UK/ENG
CAMC-BD21AF	2020-11-28	B.1.177	48	UK/ENG
CAMC-BD227F	2020-11-28	B.1.177	48	UK/ENG
CAMC-BD2172	2020-11-28	B.1.177.4	48	UK/ENG
CAMC-BD2303	2020-11-28	B.1.177.4	48	UK/ENG
NORW-222EC0	2020-11-28	B.1.177	48	UK/ENG
CAMB-1BC697	2020-11-29	B.1.1.7	49	UK/ENG
CAMB-1BC336	2020-11-29	B.1.177.6	49	UK/ENG
CAMB-1BC354	2020-11-29	B.1.177.6	49	UK/ENG
CAMB-1BC767	2020-11-29	B.1.177.6	49	UK/ENG
CAMC-BD154A	2020-11-29	B.1	49	UK/ENG
CAMC-BD1234	2020-11-29	B.1.1.7	49	UK/ENG
CAMC-BD1243	2020-11-29	B.1.177.6	49	UK/ENG
CAMB-1BD4AB	2020-11-30	B.1.1.130	49	UK/ENG
CAMB-1BD4C9	2020-11-30	B.1.177.6	49	UK/ENG
CAMB-1BD520	2020-11-30	B.1.177.6	49	UK/ENG
CAMB-1BD62D	2020-11-30	B.1.177.6	49	UK/ENG
CAMB-1BD64B	2020-11-30	B.1.177.6	49	UK/ENG
CAMB-1BD669	2020-11-30	B.1.177.6	49	UK/ENG
CAMB-1BD4BA	2020-11-30	B.1.160.7	49	UK/ENG
CAMB-1BD53F	2020-11-30	B.1.177	49	UK/ENG
CAMB-1BD4D8	2020-11-30	B.1.177	49	UK/ENG
CAMB-1BD49C	2020-11-30	B.1.177	49	UK/ENG
CAMB-1BD54E	2020-11-30	B.1.177	49	UK/ENG
CAMB-1BD502	2020-12-01	B.1.221	49	UK/ENG
CAMC-CB3282	2020-12-01	B.1.36	49	UK/ENG
CAMC-CB2D73	2020-12-01	B.1.36.6	49	UK/ENG
NORW-F6717	2020-12-01	B.1.177	49	UK/ENG
NORW-F8E6B	2020-12-01	B.1.177	49	UK/ENG
CAMB-1BD4E7	2020-12-01	B.1.177.6	49	UK/ENG
CAMB-1BD5F3	2020-12-01	B.1.177.6	49	UK/ENG
CAMB-1BD61E	2020-12-01	B.1.177.6	49	UK/ENG
CAMB-1BD4F6	2020-12-01	B.1.1.7	49	UK/ENG
CAMB-1BD511	2020-12-01	B.1.177	49	UK/ENG
CAMB-1BD47E	2020-12-01	B.1.177	49	UK/ENG
CAMB-1BD450	2020-12-01	B.1.177	49	UK/ENG
CAMB-1BCCFF	2020-12-02	B.1.1.130	49	UK/ENG
CAMB-1BCFAB	2020-12-02	B.1.177.19	49	UK/ENG
CAMB-1BCD38	2020-12-02	B.1.258	49	UK/ENG
CAMB-1BCC77	2020-12-02	B.1.177.6	49	UK/ENG
NORW-F750D	2020-12-02	B.1.36.17	49	UK/ENG
CAMB-1BD5B7	2020-12-02	B.1.160.7	49	UK/ENG
CAMB-1BD5D5	2020-12-02	B.1.177.6	49	UK/ENG
CAMB-1BD60F	2020-12-02	B.1.177.6	49	UK/ENG
NORW-F7716	2020-12-02	B.1.177	49	UK/ENG
CAMB-1BCFBA	2020-12-03	B.1.177.19	49	UK/ENG
CAMB-1BCFC9	2020-12-03	B.1.177.19	49	UK/ENG
CAMB-1BCEF9	2020-12-03	B.1.177	49	UK/ENG
CAMB-1BD55D	2020-12-03	B.1.1.7	49	UK/ENG
CAMB-1BD599	2020-12-03	B.1.1.7	49	UK/ENG
CAMC-CB3158	2020-12-03	B.1.1.32	49	UK/ENG
NORW-F6B0C	2020-12-03	B.1.177.10	49	UK/ENG
CAMB-1BD57B	2020-12-03	B.1.177.6	49	UK/ENG
CAMB-1BD5C6	2020-12-03	B.1.177.6	49	UK/ENG
CAMB-1BD5E4	2020-12-03	B.1.177	49	UK/ENG
CAMB-1BD58A	2020-12-03	B.1.177	49	UK/ENG
CAMB-1BD5A8	2020-12-03	B.1.177	49	UK/ENG
CAMB-1BCF05	2020-12-04	B.1.177.19	49	UK/ENG
CAMB-1BCDCF	2020-12-04	B.1.177	49	UK/ENG
CAMB-1BCF41	2020-12-04	B.1.177	49	UK/ENG
CAMC-BFBA1E	2020-12-04	B.1.1.307	49	UK/ENG
CAMC-BFBA0F	2020-12-04	B.1.1.315	49	UK/ENG
CAMC-BFBED6	2020-12-04	B.1.1.7	49	UK/ENG
ALDP-C068D9	2020-12-04	B.1.1	49	UK/ENG
NORW-F7497	2020-12-04	B.1.177	49	UK/ENG
CAMC-BFBE7C	2020-12-04	B.1.177.4	49	UK/ENG
CAMC-BFB8C9	2020-12-04	B.1.177.4	49	UK/ENG
CAMB-1BCE26	2020-12-05	B.1.177.6	49	UK/ENG
NORW-EFC9A	2020-12-05	B.1	49	UK/ENG
CAMC-BFB753	2020-12-05	B.1.1.294	49	UK/ENG
CAMC-BFB744	2020-12-05	B.1.1.7	49	UK/ENG
NORW-F7039	2020-12-05	B.1.177	49	UK/ENG
CAMC-BFC0FD	2020-12-05	B.1.177	49	UK/ENG
ALDP-C068AC	2020-12-05	B.1.177.4	49	UK/ENG
CAMC-BFB771	2020-12-05	B.1.177	49	UK/ENG
NORW-F3A11	2020-12-06	B.1.177.16	50	UK/ENG
CAMB-1BD2FC	2020-12-07	B.1.1.7	50	UK/ENG
CAMC-C2CAE6	2020-12-07	B.1	50	UK/ENG
NORW-21F734	2020-12-07	B.1.177	50	UK/ENG
NORW-21F804	2020-12-07	B.1.177	50	UK/ENG
CAMB-1BD687	2020-12-08	B.1.177.19	50	UK/ENG
CAMB-1BD696	2020-12-08	B.1.177.19	50	UK/ENG
CAMB-1BD6A5	2020-12-08	B.1.177.19	50	UK/ENG
CAMB-1BD6C3	2020-12-08	B.1.177.19	50	UK/ENG
CAMB-1BD9E8	2020-12-08	B.1.177	50	UK/ENG
CAMC-C2C8FB	2020-12-08	B.1	50	UK/ENG
CAMC-C2C907	2020-12-08	B.1	50	UK/ENG
CAMC-C2CE08	2020-12-08	B.1.1.7	50	UK/ENG
CAMC-C2D46F	2020-12-08	B.1.1.7	50	UK/ENG
CAMC-C26150	2020-12-08	B.1.258	50	UK/ENG
CAMC-C2C916	2020-12-08	B.1.177	50	UK/ENG
CAMC-C2C8EC	2020-12-08	B.1.177.4	50	UK/ENG
NORW-F3B0F	2020-12-09	B.1.36.17	50	UK/ENG
CAMB-A97A24	2020-12-10	B.1.1.7	50	UK/ENG
CAMC-C44945	2020-12-10	B.1.1.130	50	UK/ENG
CAMC-C435E8	2020-12-10	B.1.1.7	50	UK/ENG
CAMC-C47863	2020-12-10	B.1.1.7	50	UK/ENG
CAMC-C435CA	2020-12-10	B.1.1.7	50	UK/ENG
CAMC-C46970	2020-12-10	B.1.1.7	50	UK/ENG
CAMC-C43A8F	2020-12-10	B.1.1.7	50	UK/ENG
CAMC-C400F9	2020-12-10	B.1.1.7	50	UK/ENG
CAMC-C44C88	2020-12-10	B.1.177.20	50	UK/ENG
CAMC-C43A9E	2020-12-10	B.1.177	50	UK/ENG
CAMC-C4739F	2020-12-10	B.1.258	50	UK/ENG
NORW-F8706	2020-12-10	B.1.177	50	UK/ENG
NORW-FA0DC	2020-12-10	B.1.177	50	UK/ENG
NORW-FA0EB	2020-12-10	B.1.177	50	UK/ENG
CAMC-C435BB	2020-12-10	B.1.177	50	UK/ENG
CAMC-C47809	2020-12-10	B.1.177	50	UK/ENG
CAMC-C46961	2020-12-10	B.1.177.4	50	UK/ENG
CAMC-C4698F	2020-12-10	B.1.177.4	50	UK/ENG
CAMC-C478BE	2020-12-10	B.1.177.4	50	UK/ENG
CAMB-A978A2	2020-12-11	B.1.177	50	UK/ENG
CAMB-A97963	2020-12-11	B.1.177.6	50	UK/ENG
NORW-21F6CE	2020-12-11	B.1.36	50	UK/ENG
NORW-21F910	2020-12-11	B.1.36	50	UK/ENG
NORW-21FEC6	2020-12-11	B.1.36	50	UK/ENG
CAMC-C47432	2020-12-11	B.1.177.9	50	UK/ENG
CAMC-C46DDE	2020-12-11	B.1.1.7	50	UK/ENG
CAMC-C46DED	2020-12-11	B.1.1.7	50	UK/ENG
CAMC-C46DFC	2020-12-11	B.1.1.7	50	UK/ENG
CAMC-C47405	2020-12-11	B.1.1.7	50	UK/ENG
CAMC-C47414	2020-12-11	B.1.1.7	50	UK/ENG
CAMC-C47423	2020-12-11	B.1.1.7	50	UK/ENG
CAMC-C47441	2020-12-11	B.1.1.7	50	UK/ENG
CAMC-C47A5E	2020-12-11	B.1.1.7	50	UK/ENG
CAMC-C47A12	2020-12-11	B.1.1.7	50	UK/ENG
CAMC-C479D9	2020-12-11	B.1.1.7	50	UK/ENG
NORW-F8742	2020-12-11	B.1.177.16	50	UK/ENG
NORW-21FA77	2020-12-11	B.1.177	50	UK/ENG
NORW-21FE5D	2020-12-11	B.1.177	50	UK/ENG
NORW-21FF2D	2020-12-11	B.1.177	50	UK/ENG
NORW-21FF4B	2020-12-11	B.1.177	50	UK/ENG
NORW-FA081	2020-12-11	B.1.177	50	UK/ENG
CAMC-C46D92	2020-12-11	B.1.177	50	UK/ENG
CAMC-C479E8	2020-12-11	B.1.177.6	50	UK/ENG
CAMC-C479F7	2020-12-11	B.1.177.6	50	UK/ENG
CAMC-C47A21	2020-12-11	B.1.177.6	50	UK/ENG
CAMC-C47A4F	2020-12-11	B.1.177.4	50	UK/ENG
CAMC-C47A6D	2020-12-11	B.1.1.37	50	UK/ENG
CAMB-A977F0	2020-12-12	B.1.177.6	50	UK/ENG
CAMB-A97893	2020-12-12	B.1.177.6	50	UK/ENG
CAMB-A97C00	2020-12-12	B.1.177.6	50	UK/ENG
NORW-220C40	2020-12-12	B.1.36.1	50	UK/ENG
NORW-F85A2	2020-12-12	B.1.36	50	UK/ENG
NORW-F8627	2020-12-12	B.1.177.16	50	UK/ENG
NORW-F86DC	2020-12-12	B.1.177	50	UK/ENG
CAMB-A97BC7	2020-12-13	B.1.1.7	51	UK/ENG
CAMB-A97DB2	2020-12-13	B.1.177.6	51	UK/ENG
CAMB-A97DC1	2020-12-13	B.1.177.6	51	UK/ENG
NORW-21FF0F	2020-12-13	B.1.177	51	UK/ENG
CAMB-A97D49	2020-12-14	B.1.1.7	51	UK/ENG
CAMB-A97DA3	2020-12-14	B.1.1.7	51	UK/ENG
CAMB-A97B12	2020-12-14	B.1.177.6	51	UK/ENG
NORW-21FA0E	2020-12-14	B.1.36	51	UK/ENG
NORW-F9E5B	2020-12-14	B.1.36	51	UK/ENG
NORW-F9E00	2020-12-14	B.1	51	UK/ENG
NORW-21F94D	2020-12-14	B.1.1.7	51	UK/ENG
NORW-21FE8A	2020-12-14	B.1.177	51	UK/ENG
NORW-F9D9A	2020-12-14	B.1.177	51	UK/ENG
NORW-F9F94	2020-12-14	B.1.177	51	UK/ENG
CAMB-A97EEC	2020-12-15	B.1.177	51	UK/ENG
CAMB-A97F43	2020-12-15	B.1.1.7	51	UK/ENG
CAMB-A97CF1	2020-12-15	B.1.1.7	51	UK/ENG
CAMB-A97D1C	2020-12-15	B.1.177.6	51	UK/ENG
NORW-220BE9	2020-12-16	B.1.177	51	UK/ENG
ALDP-C89276	2020-12-16	B.1.177	51	UK/ENG
NORW-2211E6	2020-12-16	B.1.177	51	UK/ENG
MILK-CA98D8	2020-12-17	B.1.1.7	51	UK/ENG
CAMC-C824D1	2020-12-17	B.1.177	51	UK/ENG
MILK-CA6BC3	2020-12-18	B.1.1.7	51	UK/ENG
NORW-221A81	2020-12-18	B.1.1.7	51	UK/ENG
MILK-CA6BF0	2020-12-18	B.1.1.7	51	UK/ENG
NORW-222C99	2020-12-19	B.1.36	51	UK/ENG
NORW-222CB7	2020-12-19	B.1.177	51	UK/ENG
NORW-222D87	2020-12-19	B.1.177	51	UK/ENG
NORW-222BAB	2020-12-21	B.1.177	52	UK/ENG

## Sheet: Figure 2b
See source data for Figure 2a

## Sheet: Figure2c
	Week Commencing	B.1.160.7	B.1.177	B.1.36	B.1.177.16	B.1.1.7	B.1.177.4	B.1.177.6	Other lineage	Sequence did not pass QC	Sample unavailable/CT>33
	Sept 21
	Sept 28
	Oct 5	4	1	0	0	0	0	0	2	1	25
	Oct 12	29	5	19	13	0	0	0	7	8	73
	Oct 19	29	8	11	5	0	0	0	1	7	94
	Oct 26	35	2	0	0	0	0	0	1	1	39
	Nov 2	43	9	1	0	0	1	0	0	8	7
	Nov 9	150	9	0	0	1	2	0	14	7	50
	Nov 16	27	1	0	2	0	1	0	3	2	16
	Nov 23	3	0	0	0	0	0	0	1	0	2
	Nov 30	1	6	0	0	1	0	0	0	0	0
	Dec 7	0
	Dec 14	321
	Week Commencing	B.1.160.7	B.1.177	B.1.36	B.1.177.16	B.1.1.7	B.1.177.4	B.1.177.6	Other
	Sept 21	0	0	0	0	0	0	0	8
	Sept 28	0	5	0	0	0	2	0	26
	Oct 5	0	14	2	1	0	5	1	28
	Oct 12	0	15	2	0	0	1	0	20
	Oct 19	1	17	0	1	0	2	1	8
	Oct 26	4	25	2	0	0	11	0	31
	Nov 2	2	87	0	2	1	33	0	71
	Nov 9	7	61	6	0	4	15	2	54
	Nov 16	1	47	0	6	11	15	9	28
	Nov 23	1	36	5	2	20	6	13	35
	Nov 30	1	11	1	0	6	3	18	18
	Dec 7	0	18	4	3	20	5	7	14
	Dec 14	0	11	3	0	10	0	4	1
		17

## Sheet: Figure3a
See source data for Figure 2a

## Sheet: Figure3b
Region	epi_week	count
Wales	40	2
East of England	41	1
North West	41	1
South East	41	2
South West	41	15
Wales	41	4
East Midlands	42	1
Greater London	42	3
South East	42	2
South West	42	3
University	42	29
Yorkshire and the Humber	42	1
NA	42	6
East Midlands	43	1
East of England	43	3
South East	43	4
South West	43	8
University	43	30
Wales	43	1
NA	43	4
East of England	44	5
North West	44	1
South East	44	7
South West	44	4
University	44	38
Wales	44	12
West Midlands	44	1
NA	44	5
East Midlands	45	1
East of England	45	3
Greater London	45	1
South East	45	4
South West	45	9
University	45	45
Wales	45	12
West Midlands	45	5
East of England	46	9
Greater London	46	2
South East	46	13
South West	46	4
University	46	156
Wales	46	6
West Midlands	46	3
Yorkshire and the Humber	46	3
NA	46	19
East of England	47	5
South East	47	2
South West	47	1
University	47	30
Wales	47	4
West Midlands	47	3
Yorkshire and the Humber	47	1
NA	47	2
East of England	48	1
Greater London	48	1
South West	48	1
University	48	4
Wales	48	3
NA	48	1
North East	49	1
South East	49	1
South West	49	1
Wales	49	5
Wales	50	5
West Midlands	50	1

## Sheet: Figure3c
See source data for Figure 2a

## Sheet: Figure4a
term_week__autocolour	number_of_colleges
3	17
4	20
5	20
6	23
7	12
1	2
2	14
8	2
9	1

## Sheet: Figure4b
start_year	term_week	count
3rd year	1	1
2nd year	1	1
1st year	1	1
4th year	2	2
3rd year	2	15
2nd year	2	7
1st year	2	5
4th year	3	1
3rd year	3	11
2nd year	3	7
1st year	3	11
Community	3	1
4th year	4	1
3rd year	4	6
2nd year	4	5
1st year	4	24
Community	4	6
Staff	4	1
NA	4	2
5th year	5	1
4th year	5	3
3rd year	5	7
2nd year	5	11
1st year	5	24
Community	5	2
Staff	5	1
3rd year	6	27
2nd year	6	42
1st year	6	84
Community	6	7
NA	6	2
3rd year	7	6
2nd year	7	10
1st year	7	13
Community	7	1
NA	7	1
3rd year	8	1
2nd year	8	1
2nd year	9	1

## Sheet: Figure4c
Course_Class	term_week	count
NA	1	3
PG Other	2	3
PG vocational	2	1
UG arts & humanities	2	15
UG science and tech	2	10
NA	3	2
PG Other	3	3
PG vocational	3	2
UG arts & humanities	3	9
UG science and tech	3	15
NA	4	10
PG Other	4	4
UG arts & humanities	4	17
UG science and tech	4	13
NA	5	6
PG Other	5	7
UG arts & humanities	5	18
UG science and tech	5	18
NA	6	12
PG Other	6	12
PG vocational	6	1
UG arts & humanities	6	89
UG science and tech	6	48
NA	7	3
PG Other	7	2
UG arts & humanities	7	13
UG science and tech	7	13
UG arts & humanities	8	2
UG arts & humanities	9	1

## Sheet: Figure5
See source data for Figure 2a

[truncated: 4 more sheets: Supplementary_Figure_1, Supplementary_Figure_2, Supplementary_Figure_3, Supplementary_Figure_13]
